# Supplementary material for: Tripping Elicits Earlier and Larger Deviations in Linear Head Acceleration Compared to Slipping
Source: PLoS One. 2016 Nov 1;11(11):e0165670. doi: 10.1371/journal.pone.0165670 (PMC5089544; doi:10.1371/journal.pone.0165670)
Supplement: S1 File — This file contains a sheet with participant anthropometry, variable definitions, and time series data for each trial for each participant. (XLSX) [file pone.0165670.s001.xlsx]

## Sheet: Participant Anthropometry
Participant	Perturbation	Height (cm)	Mass (kg)	Foot Length (in)	Foot Width (in)	Age at time of Visit (years)	Sex
1	Slip	175.7	68.1	10.5625	4.5	20	M
2	Trip	174.7	70.9	10.125	3.875	22	M
5	Slip	172	64.6	9.5	4.875	21	M
6	Trip	170.4	65.1	10.1875	3.5625	19	M
7	Slip	179.5	71.3	10.5625	4.1875	20	M
8	Trip	181.1	69.7	10.75	4	21	M
9	Slip	183	77.9	10.9375	4	27	M
10	Trip	180.2	70.8	10.5625	3.9375	19	M
11	Slip	171	62.5	10.8333	4	20	M
12	Trip	170.6	69.4	10.6875	3.8125	21	M
13	Slip	187.1	75.1	10.75	3.875	19	M
14	Trip	187.8	73.3	11	3.875	22	M

## Sheet: Variable Key
Time (seconds)	Time from start of collection (seconds)
R_Vestibular_Accel X (m/s^2)	Acceleration of Right Vestibular System in Head CS X (left to right; positive to left) (m/s^2)
R_Vestibular_Accel Y (m/s^2)	Acceleration of Right Vestibular System in Head CS Y (anterior-posterior; positive is posterior) (m/s^2)
R_Vestibular_Accel Z (m/s^2)	Acceleration of Right Vestibular System in Head CS Z (superior-inferior; positive is superior) (m/s^2)
L_Vestibular_Accel X (m/s^2)	Acceleration of Left Vestibular System in Head CS X (left to Left; positive to left) (m/s^2)
L_Vestibular_Accel Y (m/s^2)	Acceleration of Left Vestibular System in Head CS Y (anterior-posterior; positive is posterior) (m/s^2)
L_Vestibular_Accel Z (m/s^2)	Acceleration of Left Vestibular System in Head CS Z (superior-inferior; positive is superior) (m/s^2)
Head Angular Velocity X (rad/s)	Angular velocity about Head CS X (rad/s)
Head Angular Velocity Y (rad/s)	Angular velocity about Head CS Y (rad/s)
Head Angular Velocity Z (rad/s)	Angular velocity about Head CS Z (rad/s)
Right Ankle X (m)	X position of Right Ankle marker (right-left; positiveto left) (m)
Right Ankle Y (m)	Y position of Right Ankle marker (anterior-posterior; positive to anterior / direction of walking) (m)
Right Ankle Z (m)	Z position of Right Ankle marker (superior-inferior; positive is superior) (m)
Right Metatarsal X (m)	X position of Right Metatarsal marker (right-left; positiveto left) (m)
Right Metatarsal Y (m)	Y position of Right Metatarsal marker (anterior-posterior; positive to anterior / direction of walking) (m)
Right Metatarsal Z (m)	Z position of Right Metatarsal marker (superior-inferior; positive is superior) (m)
Right Heel X (m)	X position of Right Heel marker (right-left; positiveto left) (m)
Right Heel Y (m)	Y position of Right Heel marker (anterior-posterior; positive to anterior / direction of walking) (m)
Right Heel Z (m)	Z position of Right Heel marker (superior-inferior; positive is superior) (m)
Left Ankle X (m)	X position of Left Ankle marker (Left-left; positiveto left) (m)
Left Ankle Y (m)	Y position of Left Ankle marker (anterior-posterior; positive to anterior / direction of walking) (m)
Left Ankle Z (m)	Z position of Left Ankle marker (superior-inferior; positive is superior) (m)
Left Metatarsal X (m)	X position of Left Metatarsal marker (Left-left; positiveto left) (m)
Left Metatarsal Y (m)	Y position of Left Metatarsal marker (anterior-posterior; positive to anterior / direction of walking) (m)
Left Metatarsal Z (m)	Z position of Left Metatarsal marker (superior-inferior; positive is superior) (m)
Left Heel X (m)	X position of Left Heel marker (Left-left; positiveto left) (m)
Left Heel Y (m)	Y position of Left Heel marker (anterior-posterior; positive to anterior / direction of walking) (m)
Left Heel Z (m)	Z position of Left Heel marker (superior-inferior; positive is superior) (m)
Right Temple X (m)	X position of Right Temple marker (right-left; positiveto left) (m)
Right Temple Y (m)	Y position of Right Temple marker (anterior-posterior; positive to anterior / direction of walking) (m)
Right Temple Z (m)	Z position of Right Temple marker (superior-inferior; positive is superior) (m)
Left Temple X (m)	X position of Left Temple marker (Left-left; positiveto left) (m)
Left Temple Y (m)	Y position of Left Temple marker (anterior-posterior; positive to anterior / direction of walking) (m)
Left Temple Z (m)	Z position of Left Temple marker (superior-inferior; positive is superior) (m)
Back Head X (m)	X position of Back of Head marker (Left-left; positiveto left) (m)
Back Head Y (m)	Y position of Back of Head marker (anterior-posterior; positive to anterior / direction of walking) (m)
Back Head Z (m)	Z position of Back of Head marker (superior-inferior; positive is superior) (m)
Right Back X (m)	X position of Right Back marker (Left-left; positiveto left) (m)
Right Back Y (m)	Y position of Right Back marker (anterior-posterior; positive to anterior / direction of walking) (m)
Right Back Z (m)	Z position of Right Back marker (superior-inferior; positive is superior) (m)

## Sheet: sub1_slip
Time (seconds)	R_Vestibular_Accel X (m/s^2)	R_Vestibular_Accel Y (m/s^2)	R_Vestibular_Accel Z (m/s^2)	L_Vestibular_Accel X (m/s^2)	L_Vestibular_Accel Y (m/s^2)	L_Vestibular_Accel Z (m/s^2)	Head Angular Velocity X (rad/s)	Head Angular Velocity Y (rad/s)	Head Angular Velocity Z (rad/s)	Right Ankle X (m)	Right Ankle Y (m)	Right Ankle Z (m)	Right Metatarsal X (m)	Right Metatarsal Y (m)	Right Metatarsal Z (m)	Right Heel X (m)	Right Heel Y (m)	Right Heel Z (m)	Left Ankle X (m)	Left Ankle Y (m)	Left Ankle Z (m)	Left Metatarsal X (m)	Left Metatarsal Y (m)	Left Metatarsal Z (m)	Left Heel X (m)	Left Heel Y (m)	Left Heel Z (m)	Right Temple X (m)	Right Temple Y (m)	Right Temple Z (m)	Left Temple X (m)	Left Temple Y (m)	Left Temple Z (m)	Back Head X (m)	Back Head Y (m)	Back Head Z (m)	Right Back X (m)	Right Back Y (m)	Right Back Z (m)
0	-0.105113	-0.242333	-5.10443	-0.105113	-0.242333	-5.10443	-0.00480121	0.0553814	-0.0705525	-0.341318	-2.03083	0.103933	-0.322145	-1.90327	0.0603351	-0.389698	-2.10108	0.0620393	-0.53629	-2.7315	0.17388	-0.544076	-2.70115	0.0418998	-0.497228	-2.82355	0.207242	-0.342273	-2.16527	1.59749	-0.484181	-2.17607	1.62023	-0.426138	-2.33658	1.60406	-0.306008	-2.40989	1.34831
0.01	0.0591355	-0.391152	-3.76206	0.0591355	-0.391152	-3.76206	-0.0165999	0.0710199	-0.10655	-0.342628	-2.02568	0.1024	-0.324119	-1.90013	0.0534094	-0.389732	-2.09892	0.063681	-0.538525	-2.72102	0.178183	-0.5446	-2.69901	0.0444516	-0.499932	-2.81075	0.217244	-0.341102	-2.1503	1.59645	-0.482998	-2.16124	1.61917	-0.424647	-2.3217	1.60285	-0.304895	-2.39447	1.34611
0.02	-0.144044	-0.291761	-3.06664	-0.144044	-0.291761	-3.06664	-0.0439521	0.0883491	-0.130653	-0.343799	-2.02129	0.101253	-0.325467	-1.8977	0.0476134	-0.389717	-2.09711	0.0652414	-0.54081	-2.7091	0.183149	-0.545232	-2.69612	0.048092	-0.502719	-2.796	0.228177	-0.339973	-2.13533	1.59576	-0.481848	-2.14643	1.61845	-0.42315	-2.30683	1.60199	-0.303748	-2.37894	1.34423
0.03	-0.571997	-0.7567	-2.48845	-0.571997	-0.7567	-2.48845	-0.0969287	0.0933721	-0.142753	-0.344863	-2.01764	0.100432	-0.326251	-1.89589	0.0430054	-0.389697	-2.09564	0.0666353	-0.543117	-2.69564	0.188815	-0.545986	-2.69223	0.0529451	-0.505535	-2.7792	0.239958	-0.338903	-2.12038	1.59539	-0.480756	-2.13164	1.61807	-0.421662	-2.29198	1.60147	-0.302593	-2.36336	1.34272
0.04	-0.767199	-1.38922	-1.70973	-0.767199	-1.38922	-1.70973	-0.109188	0.0841373	-0.165186	-0.345842	-2.01468	0.0998789	-0.326589	-1.8946	0.0395567	-0.389699	-2.09449	0.0678167	-0.545403	-2.68057	0.195179	-0.546875	-2.68704	0.0590596	-0.50832	-2.76029	0.252439	-0.337911	-2.10546	1.59532	-0.479743	-2.1169	1.618	-0.420206	-2.27718	1.60127	-0.301455	-2.34778	1.34158
0.05	-0.917989	-1.6338	-1.62423	-0.917989	-1.6338	-1.62423	-0.0761674	0.0676767	-0.189732	-0.346733	-2.01237	0.0995357	-0.326613	-1.89373	0.0371535	-0.38973	-2.09363	0.0687722	-0.547616	-2.66384	0.20219	-0.547905	-2.68018	0.0663901	-0.511007	-2.73929	0.265402	-0.337016	-2.09059	1.59554	-0.478826	-2.10222	1.61823	-0.41881	-2.26245	1.60139	-0.300355	-2.33227	1.34084
0.06	-1.09894	-1.94452	-2.26858	-1.09894	-1.94452	-2.26858	-0.0191927	0.0484365	-0.196246	-0.347522	-2.01062	0.0993495	-0.326442	-1.89319	0.0356195	-0.389789	-2.09302	0.0695124	-0.549693	-2.64542	0.209751	-0.549083	-2.67128	0.0747889	-0.513531	-2.71631	0.278567	-0.33623	-2.07579	1.59603	-0.478015	-2.08764	1.61876	-0.417514	-2.2478	1.60182	-0.2993	-2.31685	1.3405
0.07	-1.33747	-2.02779	-2.9471	-1.33747	-2.02779	-2.9471	0.0386751	0.0271968	-0.186629	-0.348192	-2.00934	0.0992739	-0.326171	-1.89288	0.0347534	-0.389868	-2.0926	0.0700635	-0.551564	-2.6253	0.217727	-0.550413	-2.65996	0.0840111	-0.515833	-2.69156	0.291614	-0.335567	-2.06106	1.59677	-0.477319	-2.07315	1.61956	-0.416358	-2.23324	1.60255	-0.298284	-2.30157	1.34055
0.08	-1.35426	-1.88138	-2.88026	-1.35426	-1.88138	-2.88026	0.075447	-0.00351558	-0.182841	-0.348735	-2.00844	0.099274	-0.325869	-1.89274	0.0343631	-0.389961	-2.09235	0.0704599	-0.553168	-2.6035	0.225959	-0.551895	-2.64585	0.0937344	-0.517865	-2.66535	0.304215	-0.33503	-2.04642	1.59776	-0.476742	-2.05876	1.62062	-0.415373	-2.21879	1.60359	-0.297292	-2.28643	1.341
0.09	-1.34111	-1.39482	-2.62427	-1.34111	-1.39482	-2.62427	0.0901234	-0.0415181	-0.201048	-0.349155	-2.00782	0.0993255	-0.32558	-1.89269	0.0342825	-0.390064	-2.09219	0.0707377	-0.554464	-2.58011	0.234274	-0.553529	-2.62868	0.10359	-0.519599	-2.63808	0.31606	-0.334621	-2.03187	1.59899	-0.476288	-2.0445	1.62195	-0.414571	-2.20445	1.6049	-0.296302	-2.27143	1.34181
0.1	-1.40702	-1.18276	-2.44511	-1.40702	-1.18276	-2.44511	0.068766	-0.0885022	-0.226574	-0.349467	-2.00738	0.0994145	-0.325326	-1.89271	0.0343805	-0.390172	-2.09209	0.0709317	-0.555441	-2.55524	0.242497	-0.555299	-2.60828	0.113203	-0.521022	-2.61019	0.326886	-0.334337	-2.01743	1.60045	-0.475957	-2.03035	1.62352	-0.413943	-2.19022	1.60649	-0.295295	-2.25658	1.34296
0.11	-1.34065	-1.2809	-2.0361	-1.34065	-1.2809	-2.0361	0.0396613	-0.129521	-0.245704	-0.349687	-2.00707	0.0995371	-0.325117	-1.89275	0.0345623	-0.390286	-2.09202	0.0710744	-0.556121	-2.52904	0.250464	-0.557174	-2.58459	0.122221	-0.522135	-2.58207	0.336479	-0.334174	-2.0031	1.60213	-0.475745	-2.01632	1.62531	-0.413471	-2.17611	1.60833	-0.294267	-2.24186	1.34443
0.12	-1.30565	-1.37987	-1.65748	-1.30565	-1.37987	-1.65748	0.0237386	-0.162278	-0.260357	-0.349836	-2.00683	0.0996981	-0.324956	-1.89279	0.0347654	-0.390403	-2.09197	0.0711947	-0.556545	-2.50166	0.258004	-0.559106	-2.55773	0.130352	-0.522938	-2.554	0.344671	-0.334125	-1.98888	1.604	-0.475646	-2.0024	1.62731	-0.413129	-2.16212	1.61039	-0.293227	-2.22726	1.34617
0.13	-1.15964	-1.37493	-1.45293	-1.15964	-1.37493	-1.45293	0.0309767	-0.188067	-0.264818	-0.349939	-2.00663	0.0999096	-0.32484	-1.89283	0.0349541	-0.390527	-2.0919	0.0713192	-0.556755	-2.47326	0.264933	-0.561043	-2.52796	0.137374	-0.523424	-2.5261	0.351334	-0.334178	-1.97476	1.60604	-0.475653	-1.98859	1.62949	-0.412896	-2.14823	1.61264	-0.292197	-2.21278	1.34816
0.14	-1.00638	-1.17553	-1.50645	-1.00638	-1.17553	-1.50645	0.0458499	-0.19654	-0.258599	-0.350018	-2.00645	0.100189	-0.324766	-1.89285	0.035113	-0.390657	-2.09183	0.0714733	-0.556789	-2.44396	0.271058	-0.562944	-2.49566	0.14315	-0.52357	-2.49837	0.356371	-0.334324	-1.96074	1.60824	-0.475755	-1.97489	1.63182	-0.412753	-2.13443	1.61504	-0.291203	-2.19839	1.35038
0.15	-0.85144	-0.95361	-1.38592	-0.85144	-0.95361	-1.38592	0.0538325	-0.194922	-0.245106	-0.350094	-2.00625	0.100558	-0.32473	-1.89286	0.0352413	-0.390792	-2.09173	0.071683	-0.556675	-2.41389	0.276201	-0.564784	-2.46127	0.147619	-0.523348	-2.4707	0.359719	-0.334548	-1.94681	1.61056	-0.475942	-1.96128	1.63428	-0.412684	-2.1207	1.61756	-0.29027	-2.1841	1.35278
0.16	-0.596713	-0.797585	-0.844365	-0.596713	-0.797585	-0.844365	0.06176	-0.186786	-0.23347	-0.350187	-2.00605	0.101038	-0.324729	-1.89285	0.0353471	-0.390933	-2.0916	0.0719768	-0.556444	-2.38318	0.280217	-0.566554	-2.42524	0.150779	-0.52273	-2.44296	0.361339	-0.334835	-1.93296	1.61297	-0.476197	-1.94774	1.63683	-0.412681	-2.10702	1.62018	-0.289412	-2.16991	1.35535
0.17	-0.397869	-0.489733	-0.261806	-0.397869	-0.489733	-0.261806	0.0697378	-0.173353	-0.222855	-0.35031	-2.00581	0.101652	-0.324761	-1.89282	0.035442	-0.391076	-2.09144	0.0723877	-0.55612	-2.35192	0.283004	-0.568257	-2.38797	0.152666	-0.521697	-2.41503	0.361214	-0.335172	-1.91918	1.61544	-0.476503	-1.93426	1.63944	-0.412735	-2.09339	1.62286	-0.288637	-2.15581	1.35805
0.18	-0.286012	-0.204841	0.286077	-0.286012	-0.204841	0.286077	0.062205	-0.163704	-0.213776	-0.350471	-2.00554	0.102417	-0.324823	-1.89277	0.035538	-0.39122	-2.09122	0.0729538	-0.555714	-2.32021	0.284497	-0.569896	-2.34979	0.153342	-0.520248	-2.3868	0.359342	-0.335543	-1.90545	1.61793	-0.476843	-1.92082	1.64206	-0.412839	-2.07978	1.62559	-0.287945	-2.14179	1.36084
0.19	-0.109746	-0.223837	0.959686	-0.109746	-0.223837	0.959686	0.0513805	-0.156386	-0.199829	-0.350672	-2.00522	0.10335	-0.324911	-1.89271	0.0356455	-0.39136	-2.09094	0.0737181	-0.55522	-2.28812	0.28466	-0.571474	-2.31092	0.15288	-0.518406	-2.35818	0.355734	-0.335936	-1.89176	1.62042	-0.477201	-1.9074	1.64466	-0.412979	-2.06617	1.62832	-0.287333	-2.12787	1.36369
0.2	-0.00404504	-0.146851	1.34203	-0.00404504	-0.146851	1.34203	0.0522245	-0.154628	-0.17633	-0.350909	-2.00484	0.10446	-0.325018	-1.89264	0.0357717	-0.391493	-2.09059	0.0747252	-0.55461	-2.25566	0.283473	-0.572989	-2.2715	0.151355	-0.516217	-2.32913	0.350406	-0.33634	-1.87809	1.62287	-0.477567	-1.89398	1.6472	-0.413137	-2.05257	1.63101	-0.286797	-2.11403	1.36656
0.21	0.181651	0.210749	1.40732	0.181651	0.210749	1.40732	0.0401023	-0.155317	-0.146043	-0.351171	-2.00439	0.105754	-0.325136	-1.89255	0.0359209	-0.391615	-2.09013	0.0760148	-0.553849	-2.22286	0.280931	-0.574426	-2.23158	0.148838	-0.51375	-2.29957	0.343387	-0.336744	-1.86442	1.62526	-0.477934	-1.88056	1.64965	-0.413297	-2.03897	1.63364	-0.286338	-2.10026	1.36942
0.22	0.471565	0.395674	1.3457	0.471565	0.395674	1.3457	0.00826785	-0.144283	-0.130516	-0.351442	-2.00385	0.107227	-0.325256	-1.89245	0.0360941	-0.39172	-2.08957	0.0776116	-0.552913	-2.1897	0.277046	-0.575767	-2.19117	0.145401	-0.51109	-2.26946	0.334714	-0.337141	-1.85074	1.62758	-0.478296	-1.86712	1.652	-0.413447	-2.02536	1.63616	-0.285962	-2.08656	1.37224
0.23	0.747921	0.495981	1.16727	0.747921	0.495981	1.16727	-0.0253348	-0.113983	-0.132403	-0.3517	-2.00322	0.108868	-0.325367	-1.89234	0.0362894	-0.391805	-2.0889	0.0795162	-0.551807	-2.15612	0.271849	-0.576984	-2.15023	0.141111	-0.508328	-2.23872	0.324446	-0.337523	-1.83705	1.62981	-0.478651	-1.85365	1.65421	-0.41358	-2.01174	1.63855	-0.28568	-2.07294	1.37499
0.24	0.823759	0.596203	0.896757	0.823759	0.596203	0.896757	-0.0656874	-0.0726653	-0.142795	-0.351922	-2.00249	0.110658	-0.325459	-1.89221	0.0365013	-0.391866	-2.08813	0.0817049	-0.550569	-2.12207	0.265403	-0.578045	-2.10872	0.136043	-0.505556	-2.20728	0.312658	-0.337883	-1.82332	1.63193	-0.478993	-1.84015	1.65629	-0.413693	-1.99812	1.64079	-0.285504	-2.05937	1.37766
0.25	0.829626	0.539992	0.93356	0.829626	0.539992	0.93356	-0.108927	-0.0354121	-0.147828	-0.352088	-2.00164	0.11257	-0.325522	-1.89207	0.0367215	-0.391901	-2.08727	0.0841354	-0.549256	-2.08749	0.257792	-0.578921	-2.06658	0.130283	-0.502853	-2.17504	0.299454	-0.338216	-1.80954	1.63395	-0.47932	-1.8266	1.65822	-0.413787	-1.98448	1.64287	-0.285448	-2.04586	1.38021
0.26	0.88863	0.420877	1.25698	0.88863	0.420877	1.25698	-0.139031	-0.003558	-0.146984	-0.352183	-2.00068	0.114575	-0.325549	-1.89191	0.03694	-0.391911	-2.08634	0.086756	-0.54793	-2.05231	0.249129	-0.579585	-2.02378	0.123939	-0.500285	-2.14192	0.284963	-0.338517	-1.79572	1.63585	-0.479628	-1.81299	1.65998	-0.413861	-1.97083	1.64478	-0.285518	-2.03239	1.38264
0.27	0.912787	0.274386	1.55376	0.912787	0.274386	1.55376	-0.151498	0.0206885	-0.132309	-0.352202	-1.99961	0.116642	-0.325539	-1.89174	0.0371467	-0.391898	-2.08534	0.0895127	-0.54664	-2.01647	0.239552	-0.580022	-1.98028	0.117148	-0.4979	-2.10783	0.269346	-0.338786	-1.78185	1.63759	-0.479918	-1.79932	1.66157	-0.413917	-1.95715	1.6465	-0.285711	-2.01895	1.38491
0.28	0.888051	0.307795	1.76098	0.888051	0.307795	1.76098	-0.155892	0.0369061	-0.107353	-0.352145	-1.99845	0.118746	-0.325494	-1.89155	0.037334	-0.391866	-2.08428	0.0923545	-0.545422	-1.97989	0.229225	-0.580221	-1.93605	0.110081	-0.495732	-2.07268	0.252788	-0.339026	-1.76792	1.63917	-0.480192	-1.78557	1.66297	-0.413958	-1.94343	1.64803	-0.286014	-2.00554	1.38698
0.29	0.915405	0.234939	2.12095	0.915405	0.234939	2.12095	-0.155802	0.0421994	-0.0850363	-0.352023	-1.9972	0.120861	-0.32542	-1.89135	0.0374977	-0.391818	-2.08316	0.0952365	-0.544296	-1.94255	0.21834	-0.580179	-1.89107	0.102946	-0.4938	-2.03642	0.235507	-0.339243	-1.75394	1.64055	-0.480451	-1.77174	1.66417	-0.41399	-1.92965	1.64933	-0.286408	-1.99213	1.38885
0.3	0.945401	0.129885	2.47208	0.945401	0.129885	2.47208	-0.140652	0.0395998	-0.0653171	-0.351849	-1.99587	0.122966	-0.325327	-1.89114	0.0376377	-0.391762	-2.08199	0.0981226	-0.543269	-1.9044	0.207116	-0.579898	-1.84538	0.0959827	-0.492117	-1.99899	0.217747	-0.339444	-1.73991	1.6417	-0.480697	-1.75784	1.66515	-0.414023	-1.91581	1.65041	-0.28687	-1.97872	1.39047
0.31	0.895094	0.136167	2.53645	0.895094	0.136167	2.53645	-0.119375	0.0290634	-0.0420967	-0.351643	-1.99449	0.125044	-0.325223	-1.89092	0.0377582	-0.391701	-2.08079	0.100986	-0.542338	-1.86545	0.195796	-0.579384	-1.79899	0.0894531	-0.490688	-1.96036	0.199781	-0.339636	-1.72583	1.64261	-0.480933	-1.74385	1.6659	-0.414065	-1.90188	1.65125	-0.287387	-1.96529	1.39185
0.32	0.904034	0.128724	2.51995	0.904034	0.128724	2.51995	-0.106017	0.0132974	-0.0192345	-0.351424	-1.99307	0.127078	-0.325117	-1.8907	0.0378661	-0.391644	-2.07955	0.103808	-0.541491	-1.82573	0.184641	-0.57864	-1.75201	0.0836274	-0.489513	-1.92055	0.181904	-0.339824	-1.71169	1.64324	-0.481162	-1.72978	1.66639	-0.414126	-1.88787	1.65186	-0.287949	-1.95181	1.39296
0.33	0.941385	-0.0183036	2.6059	0.941385	-0.0183036	2.6059	-0.0911391	-0.000182621	-0.001078	-0.351211	-1.99162	0.129056	-0.325017	-1.89047	0.0379692	-0.391593	-2.07829	0.106575	-0.540711	-1.78532	0.173922	-0.57767	-1.70455	0.0787693	-0.488586	-1.87961	0.164426	-0.34001	-1.69749	1.6436	-0.481387	-1.71563	1.66662	-0.414216	-1.87377	1.6522	-0.288554	-1.93828	1.39381
0.34	0.881828	0.0304222	2.63737	0.881828	0.0304222	2.63737	-0.0727317	-0.0190073	0.0153425	-0.351017	-1.99017	0.130968	-0.324927	-1.89025	0.0380748	-0.391549	-2.07701	0.109277	-0.539974	-1.74433	0.163909	-0.576478	-1.65679	0.0751209	-0.487892	-1.83766	0.147664	-0.340196	-1.68325	1.64365	-0.481614	-1.70141	1.66657	-0.414345	-1.85958	1.65228	-0.289198	-1.92467	1.39438
0.35	0.938116	0.150696	2.75672	0.938116	0.150696	2.75672	-0.0645134	-0.0421804	0.0298673	-0.350849	-1.98871	0.132807	-0.324848	-1.89003	0.038187	-0.391511	-2.07573	0.111902	-0.539258	-1.70294	0.154851	-0.57507	-1.60897	0.0728847	-0.487409	-1.79488	0.131925	-0.340385	-1.66896	1.64339	-0.481848	-1.68711	1.66622	-0.41452	-1.84531	1.65208	-0.289879	-1.91098	1.39467
0.36	1.08989	0.0516911	2.97697	1.08989	0.0516911	2.97697	-0.0585651	-0.0549883	0.042501	-0.350705	-1.98726	0.134569	-0.324781	-1.88982	0.0383059	-0.391473	-2.07445	0.114445	-0.538543	-1.66136	0.146971	-0.573462	-1.56138	0.0722039	-0.487104	-1.75152	0.117492	-0.340581	-1.65463	1.64281	-0.482096	-1.67273	1.66557	-0.414751	-1.83095	1.65157	-0.29059	-1.89719	1.39466
0.37	1.1283	-0.136251	3.08412	1.1283	-0.136251	3.08412	-0.0435535	-0.0575499	0.0567025	-0.350578	-1.98581	0.13625	-0.324721	-1.88961	0.0384272	-0.391428	-2.07317	0.1169	-0.537809	-1.6199	0.140436	-0.571678	-1.51439	0.0731439	-0.486926	-1.70792	0.104605	-0.340791	-1.64024	1.6419	-0.482365	-1.65828	1.66461	-0.415046	-1.8165	1.65074	-0.291328	-1.8833	1.39432
0.38	1.24438	-0.14883	3.22012	1.24438	-0.14883	3.22012	-0.0269283	-0.0490358	0.0700467	-0.350454	-1.98439	0.137847	-0.324666	-1.88941	0.0385434	-0.391366	-2.07191	0.119273	-0.537046	-1.57891	0.13535	-0.56976	-1.46839	0.0756768	-0.486813	-1.66446	0.0934405	-0.341024	-1.62579	1.64066	-0.48266	-1.64376	1.66333	-0.415412	-1.80198	1.64957	-0.292092	-1.8693	1.39365
0.39	1.32698	-0.181593	3.31214	1.32698	-0.181593	3.31214	-0.0169249	-0.0244723	0.0760847	-0.350319	-1.98297	0.139365	-0.324608	-1.88921	0.0386452	-0.391277	-2.07067	0.121572	-0.536244	-1.53879	0.13173	-0.567765	-1.42385	0.0796693	-0.486686	-1.62162	0.0840931	-0.34129	-1.61129	1.63911	-0.482987	-1.62917	1.66174	-0.415852	-1.78739	1.64806	-0.292883	-1.85519	1.39263
0.4	1.3597	-0.261675	3.33239	1.3597	-0.261675	3.33239	-0.0138071	0.00894043	0.0829202	-0.350154	-1.98155	0.140811	-0.324543	-1.889	0.0387233	-0.391151	-2.06943	0.123814	-0.535395	-1.49997	0.1295	-0.56576	-1.38121	0.0848769	-0.48646	-1.57988	0.0765606	-0.341598	-1.59673	1.63724	-0.48335	-1.6145	1.65985	-0.416368	-1.77272	1.6462	-0.293704	-1.84097	1.39126
0.41	1.3741	-0.328218	3.23481	1.3741	-0.328218	3.23481	-0.0154699	0.0465596	0.0937734	-0.349944	-1.98012	0.142202	-0.324465	-1.88879	0.0387693	-0.39098	-2.06819	0.126023	-0.534481	-1.4629	0.128487	-0.563817	-1.34094	0.0909474	-0.486034	-1.53978	0.0707397	-0.341954	-1.5821	1.63508	-0.483755	-1.59975	1.65766	-0.416963	-1.758	1.64402	-0.294563	-1.82663	1.38953
0.42	1.29893	-0.47111	2.88896	1.29893	-0.47111	2.88896	-0.0126786	0.0765987	0.107183	-0.349677	-1.97866	0.143558	-0.324371	-1.88857	0.0387771	-0.390762	-2.06692	0.128233	-0.533468	-1.42799	0.128424	-0.561999	-1.30346	0.0974355	-0.485309	-1.5018	0.0664343	-0.342362	-1.5674	1.63265	-0.484209	-1.58492	1.65521	-0.417638	-1.74321	1.64154	-0.295467	-1.81218	1.38748
0.43	1.24441	-0.487098	2.32062	1.24441	-0.487098	2.32062	-0.00299832	0.0917632	0.121679	-0.349344	-1.97713	0.144907	-0.324259	-1.88833	0.0387434	-0.390496	-2.0656	0.130487	-0.532311	-1.3956	0.128974	-0.560346	-1.26911	0.103826	-0.484187	-1.46643	0.0633761	-0.342825	-1.55264	1.62999	-0.484717	-1.57	1.65251	-0.418392	-1.72836	1.63878	-0.29642	-1.79761	1.38512
0.44	1.21795	-0.478021	1.60261	1.21795	-0.478021	1.60261	0.00653892	0.0972797	0.134765	-0.348941	-1.97552	0.146281	-0.324131	-1.88808	0.0386674	-0.390186	-2.0642	0.132833	-0.53096	-1.36603	0.129753	-0.558863	-1.23815	0.109567	-0.482592	-1.43408	0.0612569	-0.343346	-1.5378	1.62713	-0.485283	-1.55499	1.64963	-0.419222	-1.71343	1.63579	-0.297419	-1.7829	1.3825
0.45	1.14331	-0.438178	0.780616	1.14331	-0.438178	0.780616	0.00873582	0.0950062	0.150568	-0.348469	-1.97377	0.147712	-0.323993	-1.88782	0.0385497	-0.389837	-2.06267	0.135324	-0.529376	-1.33947	0.130376	-0.557508	-1.21075	0.114115	-0.480489	-1.40509	0.0597684	-0.343927	-1.52287	1.62412	-0.48591	-1.53988	1.64659	-0.420124	-1.69841	1.63261	-0.298451	-1.76805	1.37966
0.46	1.14449	-0.472804	0.15794	1.14449	-0.472804	0.15794	0.00709351	0.0880958	0.161967	-0.347929	-1.97185	0.14923	-0.32385	-1.88753	0.0383923	-0.389454	-2.06096	0.138014	-0.52754	-1.31602	0.130505	-0.556197	-1.18693	0.117003	-0.477903	-1.37968	0.0586427	-0.344571	-1.50786	1.62101	-0.486599	-1.52467	1.64344	-0.421092	-1.68328	1.62929	-0.299496	-1.75304	1.37665
0.47	1.20143	-0.545698	-0.275589	1.20143	-0.545698	-0.275589	0.00823851	0.0926381	0.169141	-0.347324	-1.96972	0.150861	-0.323709	-1.88723	0.0382001	-0.389039	-2.05903	0.140959	-0.525449	-1.29565	0.129898	-0.554811	-1.1666	0.117906	-0.474928	-1.35796	0.0576866	-0.345279	-1.49276	1.61783	-0.487351	-1.50936	1.64025	-0.422117	-1.66804	1.62588	-0.300527	-1.73784	1.37355
0.48	1.24453	-0.548072	-0.587677	1.24453	-0.548072	-0.587677	0.00590429	0.114	0.177404	-0.346656	-1.9673	0.152634	-0.323573	-1.88691	0.037984	-0.388596	-2.0568	0.144221	-0.523113	-1.27821	0.128449	-0.553221	-1.14954	0.116699	-0.471708	-1.3399	0.0568009	-0.346054	-1.47757	1.61464	-0.488165	-1.49393	1.63705	-0.423196	-1.65269	1.62243	-0.301513	-1.72245	1.37041
0.49	1.33325	-0.756903	-0.568102	1.33325	-0.756903	-0.568102	0.00883587	0.155868	0.18745	-0.345926	-1.96453	0.154579	-0.32345	-1.88657	0.0377645	-0.388125	-2.0542	0.147868	-0.520549	-1.26345	0.126194	-0.551312	-1.13545	0.113475	-0.46842	-1.32529	0.0559818	-0.346898	-1.46228	1.61147	-0.48904	-1.47839	1.6339	-0.424328	-1.63722	1.61898	-0.302431	-1.70684	1.36731
0.5	1.33949	-0.985296	-0.371575	1.33949	-0.985296	-0.371575	0.0321826	0.212521	0.198206	-0.345134	-1.96134	0.15673	-0.323342	-1.88622	0.0375744	-0.387622	-2.05111	0.151983	-0.517783	-1.25103	0.123286	-0.549006	-1.12396	0.108514	-0.465243	-1.31383	0.0553025	-0.347809	-1.4469	1.60837	-0.489974	-1.46274	1.63084	-0.425514	-1.62166	1.61559	-0.303265	-1.69101	1.3643
0.51	1.08955	-1.11929	-0.339584	1.08955	-1.11929	-0.339584	0.0699101	0.257648	0.206106	-0.344268	-1.95762	0.159125	-0.323251	-1.88585	0.0374615	-0.38707	-2.04742	0.156658	-0.514865	-1.24057	0.119958	-0.54628	-1.11466	0.102214	-0.462332	-1.30506	0.0548741	-0.348784	-1.43142	1.60539	-0.490965	-1.44699	1.62792	-0.42676	-1.60601	1.61232	-0.304016	-1.67497	1.36144
0.52	0.796345	-1.21434	-0.699759	0.796345	-1.21434	-0.699759	0.120503	0.269111	0.214729	-0.34331	-1.95325	0.161806	-0.323173	-1.88544	0.0374926	-0.38644	-2.04296	0.161994	-0.511869	-1.23168	0.116464	-0.543174	-1.10714	0.0950167	-0.459798	-1.29851	0.0547926	-0.349815	-1.41587	1.60258	-0.492007	-1.43113	1.6252	-0.428066	-1.59029	1.60923	-0.304696	-1.65875	1.35877
0.53	0.514927	-1.09495	-2.0312	0.514927	-1.09495	-2.0312	0.189167	0.245706	0.228446	-0.342229	-1.94812	0.164821	-0.323098	-1.88496	0.0377559	-0.385686	-2.03756	0.168098	-0.508902	-1.22401	0.11303	-0.539802	-1.10101	0.0873496	-0.457707	-1.29366	0.0550981	-0.350891	-1.40024	1.59998	-0.493093	-1.41519	1.62272	-0.429426	-1.5745	1.60639	-0.305329	-1.64237	1.35632
0.54	0.058683	-0.496319	-4.31181	0.058683	-0.496319	-4.31181	0.240715	0.198434	0.24912	-0.340993	-1.94206	0.168221	-0.323009	-1.88438	0.038364	-0.384751	-2.03101	0.175073	-0.506098	-1.21726	0.109826	-0.536344	-1.09597	0.0795846	-0.456082	-1.29005	0.0557688	-0.352003	-1.38454	1.59766	-0.494213	-1.39918	1.62052	-0.430833	-1.55864	1.60386	-0.305945	-1.62589	1.35415
0.55	-0.393466	0.0563692	-6.03709	-0.393466	0.0563692	-6.03709	0.212835	0.138649	0.26617	-0.339568	-1.93494	0.172063	-0.322885	-1.88361	0.0394537	-0.383574	-2.02308	0.183013	-0.503597	-1.21126	0.106961	-0.533025	-1.09178	0.0720245	-0.45491	-1.28733	0.0567372	-0.353142	-1.36878	1.59565	-0.495357	-1.3831	1.61865	-0.432273	-1.54273	1.6017	-0.306574	-1.60935	1.35227
0.56	-0.488635	-0.00104882	-5.98448	-0.488635	-0.00104882	-5.98448	0.151227	0.0803713	0.252879	-0.337931	-1.9266	0.176404	-0.322701	-1.88255	0.0411801	-0.3821	-2.01354	0.191987	-0.501515	-1.20592	0.104486	-0.530074	-1.08829	0.0649067	-0.454143	-1.28524	0.0579101	-0.354298	-1.35298	1.594	-0.496515	-1.367	1.61712	-0.433731	-1.52677	1.59994	-0.307236	-1.59279	1.35073
0.57	-0.417142	0.0161279	-4.86732	-0.417142	0.0161279	-4.86732	0.111688	0.038545	0.209527	-0.336073	-1.91686	0.181296	-0.32243	-1.88103	0.0437045	-0.380292	-2.00215	0.202028	-0.499913	-1.2012	0.10241	-0.527667	-1.08539	0.0584169	-0.453705	-1.2836	0.0591867	-0.355461	-1.33715	1.59272	-0.49768	-1.35087	1.61595	-0.43519	-1.51079	1.59859	-0.307938	-1.57627	1.34955
0.58	-0.448075	-0.0157663	-3.64774	-0.448075	-0.0157663	-3.64774	0.0784895	0.0212912	0.164006	-0.334004	-1.90559	0.186774	-0.322042	-1.87885	0.0471776	-0.378132	-1.98867	0.213114	-0.498787	-1.19707	0.100714	-0.525891	-1.08304	0.0526987	-0.453509	-1.28229	0.0604736	-0.356623	-1.32131	1.59182	-0.498845	-1.33477	1.61512	-0.436636	-1.4948	1.59764	-0.308674	-1.55982	1.34875
0.59	-0.624511	-0.069717	-2.6862	-0.624511	-0.069717	-2.6862	0.0428818	0.023263	0.13511	-0.331748	-1.89265	0.192852	-0.321507	-1.87572	0.0517189	-0.375627	-1.97295	0.225157	-0.498074	-1.19353	0.0993586	-0.524733	-1.08115	0.0478538	-0.453477	-1.28125	0.0616939	-0.357771	-1.30549	1.59127	-0.500001	-1.3187	1.61462	-0.438053	-1.47883	1.59705	-0.309421	-1.54349	1.34836
0.6	-0.781406	0.214091	-1.94041	-0.781406	0.214091	-1.94041	-0.00242249	0.0400918	0.114222	-0.32935	-1.87792	0.19951	-0.320792	-1.87132	0.0573919	-0.372816	-1.95486	0.237991	-0.497673	-1.19054	0.0982995	-0.524109	-1.07969	0.0439324	-0.453541	-1.28043	0.0627915	-0.358898	-1.28969	1.59106	-0.501137	-1.3027	1.61442	-0.439428	-1.4629	1.59679	-0.310153	-1.52733	1.34834
0.61	-1.00254	0.434726	-1.5739	-1.00254	0.434726	-1.5739	-0.0483685	0.0577669	0.0889744	-0.32687	-1.86136	0.206689	-0.319862	-1.86528	0.0641798	-0.369772	-1.93438	0.251373	-0.497479	-1.18808	0.0974932	-0.523901	-1.07858	0.0409193	-0.453651	-1.27979	0.0637314	-0.359989	-1.27395	1.59116	-0.502237	-1.28679	1.61449	-0.44074	-1.44702	1.59683	-0.310854	-1.51138	1.34869
0.62	-1.29314	0.6419	-1.773	-1.29314	0.6419	-1.773	-0.0845846	0.0606557	0.0603129	-0.324376	-1.84292	0.214289	-0.318682	-1.8572	0.0719684	-0.3666	-1.91162	0.264984	-0.497403	-1.18609	0.0968984	-0.523993	-1.07778	0.0387295	-0.453772	-1.27931	0.0644999	-0.361029	-1.25829	1.59155	-0.503287	-1.27099	1.61481	-0.441976	-1.43124	1.59713	-0.311523	-1.49568	1.34937
0.63	-1.66378	0.614032	-2.25376	-1.66378	0.614032	-2.25376	-0.113896	0.0368043	0.0404559	-0.321938	-1.82267	0.222163	-0.317221	-1.84669	0.0805421	-0.363439	-1.88679	0.27845	-0.497383	-1.18455	0.0964758	-0.524279	-1.07722	0.0372297	-0.453882	-1.27896	0.0651023	-0.362	-1.24274	1.59219	-0.504272	-1.2553	1.61537	-0.443128	-1.41555	1.59768	-0.312177	-1.48029	1.35034
0.64	-1.80935	0.534697	-2.39875	-1.80935	0.534697	-2.39875	-0.126419	-0.00689113	0.0338218	-0.319621	-1.80068	0.230136	-0.315457	-1.83342	0.0895952	-0.36044	-1.86027	0.291373	-0.497374	-1.18338	0.0961904	-0.524669	-1.07686	0.0362704	-0.453968	-1.2787	0.0655575	-0.362886	-1.2273	1.59309	-0.505178	-1.23974	1.61616	-0.444202	-1.39998	1.59848	-0.312851	-1.46522	1.35155
0.65	-1.85588	0.597732	-2.42601	-1.85588	0.597732	-2.42601	-0.117398	-0.0608634	0.0322529	-0.317479	-1.77715	0.238019	-0.313385	-1.81713	0.0987611	-0.357751	-1.83255	0.303363	-0.497353	-1.18252	0.0960138	-0.525092	-1.07664	0.0357105	-0.454024	-1.27852	0.0658923	-0.363673	-1.212	1.59422	-0.505994	-1.22432	1.61717	-0.445209	-1.38455	1.59953	-0.313584	-1.45051	1.35298
0.66	-1.90494	0.680503	-2.48242	-1.90494	0.680503	-2.48242	-0.106312	-0.118419	0.0398594	-0.315547	-1.75227	0.245632	-0.311017	-1.79768	0.107653	-0.355491	-1.80419	0.314077	-0.497309	-1.18192	0.0959243	-0.525494	-1.07652	0.0354284	-0.454049	-1.27838	0.0661367	-0.364351	-1.19683	1.59558	-0.506707	-1.20902	1.6184	-0.44615	-1.36926	1.60084	-0.314407	-1.43614	1.35458
0.67	-1.77407	0.616534	-2.36224	-1.77407	0.616534	-2.36224	-0.0927025	-0.168027	0.0580157	-0.313844	-1.72629	0.252815	-0.308387	-1.77503	0.115909	-0.353732	-1.77574	0.32324	-0.497243	-1.18151	0.095906	-0.525845	-1.07647	0.035326	-0.454045	-1.27827	0.0663206	-0.364913	-1.18181	1.59716	-0.50731	-1.19385	1.61986	-0.447011	-1.35412	1.60241	-0.315336	-1.4221	1.35635
0.68	-1.64552	0.679251	-2.35154	-1.64552	0.679251	-2.35154	-0.0708969	-0.199187	0.0758034	-0.312372	-1.69943	0.259426	-0.305555	-1.74925	0.123223	-0.352494	-1.74765	0.330652	-0.497161	-1.18123	0.0959488	-0.526131	-1.07646	0.0353295	-0.454017	-1.27818	0.0664717	-0.365357	-1.16692	1.59895	-0.507802	-1.17881	1.62153	-0.447766	-1.33912	1.60425	-0.316364	-1.40838	1.35827
0.69	-1.52516	0.732525	-2.28087	-1.52516	0.732525	-2.28087	-0.0558522	-0.217519	0.0923084	-0.311118	-1.67187	0.265321	-0.302592	-1.7205	0.129367	-0.351746	-1.72018	0.336179	-0.497075	-1.18105	0.0960468	-0.526348	-1.07646	0.0353869	-0.453972	-1.27809	0.0666136	-0.365683	-1.15217	1.60093	-0.508185	-1.16388	1.6234	-0.448389	-1.32426	1.60636	-0.317466	-1.39492	1.36034
0.7	-1.38848	0.737366	-2.03983	-1.38848	0.737366	-2.03983	-0.0420723	-0.221511	0.104995	-0.310058	-1.64373	0.270338	-0.299574	-1.68907	0.134199	-0.351428	-1.69336	0.339738	-0.496993	-1.18094	0.0961986	-0.526502	-1.07647	0.0354645	-0.453916	-1.278	0.0667649	-0.365895	-1.13754	1.60311	-0.508466	-1.14907	1.62548	-0.44887	-1.30954	1.60875	-0.318608	-1.38167	1.36256
0.71	-1.30662	0.632502	-1.78969	-1.30662	0.632502	-1.78969	-0.028751	-0.219221	0.111648	-0.309162	-1.61505	0.274302	-0.296566	-1.65531	0.137656	-0.351462	-1.66705	0.341297	-0.496924	-1.18085	0.096407	-0.526602	-1.07648	0.0355426	-0.453857	-1.27789	0.0669407	-0.366002	-1.12302	1.60544	-0.50865	-1.13436	1.62773	-0.449211	-1.29495	1.61138	-0.31975	-1.36859	1.36493
0.72	-1.19142	0.432151	-1.40958	-1.19142	0.432151	-1.40958	-0.00986175	-0.215861	0.121767	-0.3084	-1.58584	0.277046	-0.293619	-1.6196	0.139736	-0.35177	-1.64096	0.340861	-0.496875	-1.18077	0.0966804	-0.526657	-1.07647	0.0356128	-0.453802	-1.27778	0.0671549	-0.366013	-1.1086	1.60789	-0.50874	-1.11977	1.63013	-0.449424	-1.28048	1.61422	-0.320855	-1.35561	1.36744
0.73	-1.01623	0.366431	-0.830725	-1.01623	0.366431	-0.830725	0.00658564	-0.206344	0.135948	-0.307746	-1.55606	0.278433	-0.290772	-1.58232	0.140489	-0.35228	-1.61476	0.338481	-0.496848	-1.18068	0.0970318	-0.526678	-1.07646	0.0356736	-0.453758	-1.27765	0.0674215	-0.365941	-1.09427	1.61044	-0.508741	-1.10527	1.63264	-0.449535	-1.26611	1.61719	-0.321891	-1.34269	1.37007
0.74	-0.841715	0.481806	-0.163898	-0.841715	0.481806	-0.163898	0.00824849	-0.189816	0.1462	-0.307182	-1.52568	0.278382	-0.288048	-1.54382	0.139995	-0.352934	-1.58814	0.334241	-0.496842	-1.18057	0.0974763	-0.526671	-1.07643	0.0357279	-0.45373	-1.27751	0.0677576	-0.365798	-1.08004	1.61304	-0.508657	-1.09086	1.63522	-0.449582	-1.25179	1.62022	-0.322836	-1.32979	1.3728
0.75	-0.604572	0.492519	0.577168	-0.604572	0.492519	0.577168	-0.0037449	-0.17151	0.142713	-0.306698	-1.49467	0.276864	-0.285459	-1.50438	0.138359	-0.353689	-1.56082	0.32825	-0.496853	-1.18043	0.0980286	-0.526643	-1.07639	0.0357808	-0.453721	-1.27734	0.0681841	-0.365596	-1.06588	1.61566	-0.508498	-1.07652	1.63782	-0.449598	-1.23753	1.62323	-0.323671	-1.31685	1.37559
0.76	-0.356211	0.313344	1.23475	-0.356211	0.313344	1.23475	-0.00498372	-0.152654	0.135184	-0.306288	-1.46299	0.273902	-0.283007	-1.46419	0.135698	-0.35451	-1.5326	0.320625	-0.496871	-1.18024	0.0987018	-0.526599	-1.07635	0.0358377	-0.45373	-1.27714	0.0687276	-0.365345	-1.05179	1.61823	-0.508275	-1.06225	1.64039	-0.449604	-1.22329	1.62615	-0.324384	-1.30386	1.37839
0.77	-0.0663917	0.302815	1.72364	-0.0663917	0.302815	1.72364	0.00340891	-0.124838	0.13281	-0.305949	-1.43063	0.269562	-0.280683	-1.42337	0.132137	-0.355367	-1.50335	0.311489	-0.496888	-1.18	0.0995084	-0.526544	-1.0763	0.0359033	-0.453758	-1.2769	0.069421	-0.365053	-1.03777	1.62073	-0.508	-1.04802	1.64288	-0.449602	-1.20907	1.62891	-0.324969	-1.29078	1.38115
0.78	0.091677	0.418367	1.95491	0.091677	0.418367	1.95491	0.00268118	-0.0865376	0.130595	-0.305673	-1.39757	0.263941	-0.278483	-1.38199	0.127803	-0.356236	-1.47302	0.300958	-0.496893	-1.1797	0.100459	-0.526483	-1.07623	0.0359802	-0.453802	-1.27659	0.0703023	-0.364727	-1.0238	1.62311	-0.507679	-1.03384	1.64526	-0.449582	-1.19489	1.63149	-0.325425	-1.27759	1.38382
0.79	0.190124	0.369614	2.13314	0.190124	0.369614	2.13314	-0.000621382	-0.0549363	0.121969	-0.305453	-1.36381	0.257153	-0.276403	-1.34005	0.122818	-0.357091	-1.44156	0.289144	-0.49688	-1.17933	0.101561	-0.526423	-1.07616	0.0360686	-0.453861	-1.27619	0.0714106	-0.364373	-1.00986	1.62534	-0.507319	-1.01969	1.6475	-0.449532	-1.18075	1.63385	-0.325759	-1.26429	1.38636
0.8	0.28336	0.260049	2.27434	0.28336	0.260049	2.27434	0.010718	-0.035795	0.1082	-0.305276	-1.32933	0.249325	-0.274447	-1.29753	0.117305	-0.357909	-1.40898	0.276164	-0.496848	-1.17889	0.102813	-0.526367	-1.07606	0.0361662	-0.453934	-1.27568	0.0727786	-0.363995	-0.99594	1.62738	-0.506929	-1.00557	1.64955	-0.449444	-1.16663	1.63598	-0.325979	-1.25087	1.38874
0.81	0.425911	0.25403	2.39263	0.425911	0.25403	2.39263	0.0305966	-0.0222144	0.0977017	-0.305131	-1.29411	0.240591	-0.272622	-1.2544	0.111386	-0.358667	-1.37526	0.262146	-0.496801	-1.17836	0.104205	-0.526321	-1.07593	0.0362691	-0.454017	-1.27505	0.0744231	-0.363597	-0.982009	1.6292	-0.506519	-0.991457	1.6514	-0.449314	-1.15255	1.63785	-0.326096	-1.23731	1.39093
0.82	0.617149	0.234082	2.53124	0.617149	0.234082	2.53124	0.0554401	-0.0061723	0.0858262	-0.305004	-1.25813	0.23109	-0.270938	-1.21065	0.105182	-0.359341	-1.34037	0.247237	-0.496746	-1.17775	0.105723	-0.526287	-1.07577	0.0363735	-0.45411	-1.27431	0.0763381	-0.363181	-0.96806	1.63079	-0.506094	-0.977348	1.65303	-0.449145	-1.13848	1.63946	-0.326116	-1.22363	1.39291
0.83	0.738692	0.249357	2.56969	0.738692	0.249357	2.56969	0.0800941	0.0103101	0.0766563	-0.304881	-1.22136	0.220973	-0.269404	-1.16625	0.0988259	-0.359915	-1.30429	0.231605	-0.496693	-1.17706	0.107347	-0.526271	-1.07558	0.0364774	-0.454208	-1.27348	0.0784944	-0.362747	-0.954083	1.63212	-0.505656	-0.963232	1.65443	-0.448937	-1.12441	1.6408	-0.326041	-1.20983	1.39467
0.84	0.807067	0.315878	2.51919	0.807067	0.315878	2.51919	0.0997237	0.0252201	0.0734014	-0.304746	-1.18376	0.210404	-0.268033	-1.12118	0.0924663	-0.360377	-1.26699	0.215437	-0.496656	-1.17628	0.10905	-0.526277	-1.07536	0.0365797	-0.454311	-1.27258	0.0808483	-0.362293	-0.940073	1.63318	-0.505206	-0.949099	1.65557	-0.44869	-1.11034	1.64186	-0.325869	-1.19591	1.39619
0.85	0.877508	0.490644	2.4658	0.877508	0.490644	2.4658	0.10741	0.0408775	0.0700985	-0.304587	-1.14533	0.199564	-0.266833	-1.07547	0.0862735	-0.360722	-1.22846	0.198939	-0.496643	-1.17543	0.110804	-0.526309	-1.07513	0.036679	-0.454421	-1.27163	0.0833507	-0.361818	-0.926022	1.63396	-0.504739	-0.934942	1.65646	-0.448403	-1.09625	1.64265	-0.3256	-1.18188	1.39746
0.86	0.959108	0.537366	2.57959	0.959108	0.537366	2.57959	0.107315	0.0594474	0.058027	-0.304402	-1.10605	0.188647	-0.265813	-1.02913	0.0804394	-0.360949	-1.18868	0.182332	-0.496664	-1.1745	0.112583	-0.526369	-1.07489	0.0367735	-0.45454	-1.27065	0.0859539	-0.361321	-0.911926	1.63445	-0.504249	-0.920751	1.65708	-0.448072	-1.08214	1.64317	-0.325235	-1.16774	1.39847
0.87	1.00666	0.634331	2.70893	1.00666	0.634331	2.70893	0.111375	0.0727357	0.0372486	-0.304194	-1.06597	0.177865	-0.264977	-0.982214	0.0751744	-0.361065	-1.14769	0.165849	-0.496728	-1.17351	0.114363	-0.526455	-1.07464	0.0368614	-0.454673	-1.26965	0.0886148	-0.360799	-0.897779	1.63466	-0.503732	-0.906517	1.65742	-0.44769	-1.06798	1.64341	-0.324774	-1.15352	1.3992
0.88	1.00588	0.750298	2.73257	1.00588	0.750298	2.73257	0.107873	0.0782646	0.0184685	-0.303972	-1.02511	0.167438	-0.264332	-0.934804	0.0707011	-0.361073	-1.10556	0.149739	-0.49684	-1.17246	0.116127	-0.526566	-1.07439	0.0369409	-0.454828	-1.26862	0.0912972	-0.360251	-0.883576	1.63457	-0.503185	-0.892236	1.65748	-0.44725	-1.05378	1.64337	-0.324221	-1.13921	1.39964
0.89	0.961324	0.656343	2.71242	0.961324	0.656343	2.71242	0.100827	0.0773392	0.00697209	-0.303748	-0.983574	0.157595	-0.263886	-0.887023	0.0672418	-0.360982	-1.06239	0.134261	-0.497003	-1.17135	0.117862	-0.526697	-1.07414	0.0370102	-0.455008	-1.26758	0.0939727	-0.359674	-0.86931	1.63419	-0.502608	-0.877907	1.65724	-0.446747	-1.03953	1.64303	-0.323581	-1.12483	1.39978
0.9	0.844265	0.647852	2.60617	0.844265	0.647852	2.60617	0.0979832	0.0655286	0.00137762	-0.30354	-0.941483	0.148557	-0.263646	-0.839039	0.0650035	-0.360803	-1.01833	0.119675	-0.497217	-1.17021	0.11956	-0.526844	-1.07389	0.0370677	-0.455219	-1.26652	0.0966215	-0.359066	-0.854976	1.63351	-0.501999	-0.863533	1.65671	-0.446173	-1.02523	1.64241	-0.322859	-1.11036	1.3996
0.91	0.800202	0.759814	2.61934	0.800202	0.759814	2.61934	0.0959068	0.0465915	-0.0096785	-0.30337	-0.899019	0.14053	-0.263625	-0.791074	0.0641597	-0.360558	-0.973597	0.106229	-0.497478	-1.16902	0.121215	-0.527001	-1.07366	0.0371124	-0.455459	-1.26543	0.0992324	-0.358422	-0.840572	1.63253	-0.501358	-0.849116	1.65587	-0.445521	-1.01088	1.64149	-0.322063	-1.09581	1.39908
0.92	0.759465	0.81121	2.7111	0.759465	0.81121	2.7111	0.0889492	0.0276672	-0.0276923	-0.303265	-0.856428	0.133688	-0.263842	-0.743406	0.0648312	-0.360278	-0.928455	0.0941376	-0.497778	-1.16782	0.122827	-0.527162	-1.07343	0.0371434	-0.455724	-1.26433	0.101801	-0.357738	-0.8261	1.63125	-0.500685	-0.834659	1.65472	-0.444784	-0.996485	1.64027	-0.321199	-1.08118	1.39823
0.93	0.757579	0.715467	2.87919	0.757579	0.715467	2.87919	0.0813625	0.0146062	-0.0412855	-0.303254	-0.814022	0.128157	-0.264321	-0.69637	0.0670644	-0.360002	-0.883251	0.0835687	-0.498107	-1.1666	0.124395	-0.527325	-1.07321	0.0371605	-0.45601	-1.26321	0.104329	-0.357012	-0.811564	1.62966	-0.499977	-0.820164	1.65326	-0.443957	-0.982041	1.63875	-0.320274	-1.06647	1.39704
0.94	0.773835	0.749957	2.95615	0.773835	0.749957	2.95615	0.0762891	0.00869155	-0.0480606	-0.303367	-0.772169	0.123995	-0.265083	-0.650351	0.0708086	-0.359777	-0.838398	0.074626	-0.498459	-1.16537	0.125926	-0.527487	-1.07299	0.0371637	-0.456312	-1.26206	0.106824	-0.35624	-0.796965	1.62778	-0.499228	-0.805631	1.65149	-0.443039	-0.967551	1.63694	-0.31929	-1.05168	1.3955
0.95	0.808401	0.920855	2.8578	0.808401	0.920855	2.8578	0.0619165	0.0113636	-0.0537558	-0.303636	-0.731281	0.121181	-0.266147	-0.605773	0.0758969	-0.35966	-0.794379	0.0673404	-0.498827	-1.16411	0.127425	-0.527646	-1.07276	0.0371532	-0.456629	-1.26089	0.109297	-0.355417	-0.782307	1.62562	-0.498431	-0.791059	1.64943	-0.442037	-0.953017	1.63486	-0.318251	-1.03682	1.39361
0.96	0.850751	0.965204	2.60375	0.850751	0.965204	2.60375	0.0398994	0.0185753	-0.0614623	-0.304095	-0.691796	0.119602	-0.267519	-0.563085	0.0820386	-0.359711	-0.751726	0.0616639	-0.49921	-1.16283	0.128902	-0.527801	-1.07253	0.0371287	-0.456964	-1.25968	0.11177	-0.354542	-0.767589	1.6232	-0.497573	-0.776443	1.64709	-0.440962	-0.93843	1.6325	-0.317158	-1.02188	1.39138
0.97	0.970843	0.869566	2.29239	0.970843	0.869566	2.29239	0.0239805	0.0328836	-0.0651159	-0.30478	-0.654158	0.119059	-0.269189	-0.52274	0.088828	-0.359993	-0.710996	0.0574699	-0.499609	-1.16149	0.130367	-0.527954	-1.07229	0.0370885	-0.457325	-1.25843	0.114269	-0.353608	-0.75281	1.62056	-0.496646	-0.761776	1.64452	-0.439824	-0.923783	1.62988	-0.316011	-1.00689	1.38884
0.98	1.01334	0.82484	1.79598	1.01334	0.82484	1.79598	0.0156971	0.054661	-0.0661199	-0.305726	-0.618792	0.119278	-0.271135	-0.485163	0.0957695	-0.360569	-0.672741	0.0545603	-0.500035	-1.16008	0.131835	-0.528104	-1.07202	0.0370282	-0.457726	-1.25711	0.116831	-0.352612	-0.737965	1.61773	-0.495644	-0.747047	1.64174	-0.438628	-0.909063	1.62704	-0.314817	-0.991818	1.386
0.99	0.997443	0.699507	1.22943	0.997443	0.699507	1.22943	0.0203855	0.0728339	-0.0678295	-0.306964	-0.586078	0.119932	-0.273327	-0.450723	0.102315	-0.361495	-0.637469	0.0526828	-0.500502	-1.15855	0.133323	-0.528254	-1.07172	0.0369405	-0.458182	-1.25569	0.119505	-0.35155	-0.723051	1.61476	-0.494564	-0.732246	1.63882	-0.437379	-0.894261	1.62401	-0.313583	-0.976677	1.38291
1	1.00614	0.5696	0.614725	1.00614	0.5696	0.614725	0.0408539	0.0906451	-0.0671519	-0.308508	-0.556323	0.120675	-0.275736	-0.419702	0.107911	-0.362808	-0.605612	0.0515611	-0.50103	-1.15685	0.134851	-0.528405	-1.0714	0.0368154	-0.458711	-1.25414	0.122346	-0.350415	-0.708063	1.6117	-0.493406	-0.717365	1.6358	-0.436077	-0.87937	1.62083	-0.312321	-0.961455	1.37961
1.01	0.958499	0.617845	-0.240008	0.958499	0.617845	-0.240008	0.059347	0.113743	-0.0647679	-0.310354	-0.529739	0.121181	-0.278339	-0.392268	0.112054	-0.364512	-0.577489	0.0509347	-0.501641	-1.15496	0.136447	-0.52856	-1.07104	0.036642	-0.459328	-1.25238	0.12542	-0.349206	-0.692997	1.60862	-0.492173	-0.702401	1.63275	-0.434719	-0.864382	1.61756	-0.311044	-0.946141	1.37617
1.02	0.880444	0.699558	-1.18827	0.880444	0.699558	-1.18827	0.063773	0.138442	-0.0665747	-0.312473	-0.506414	0.121189	-0.281125	-0.368464	0.114345	-0.36657	-0.553278	0.0505997	-0.502354	-1.15279	0.138139	-0.528719	-1.07064	0.0364117	-0.460046	-1.25037	0.128799	-0.347919	-0.677851	1.60557	-0.490866	-0.687352	1.62973	-0.433303	-0.849292	1.61427	-0.309764	-0.930721	1.37265
1.03	0.818084	0.784895	-1.9896	0.818084	0.784895	-1.9896	0.0501483	0.166171	-0.070246	-0.314823	-0.4863	0.120543	-0.284099	-0.348198	0.114542	-0.368902	-0.533002	0.0504378	-0.503179	-1.1503	0.139957	-0.528884	-1.07021	0.0361222	-0.460875	-1.24802	0.132561	-0.346557	-0.662619	1.6026	-0.48949	-0.672217	1.62679	-0.431822	-0.834101	1.61101	-0.308492	-0.915184	1.36912
1.04	0.71913	0.756351	-2.38691	0.71913	0.756351	-2.38691	0.0209938	0.194698	-0.0716493	-0.317355	-0.469206	0.119209	-0.287283	-0.331242	0.112594	-0.371391	-0.516506	0.0504253	-0.504123	-1.1474	0.141934	-0.529052	-1.06974	0.0357828	-0.461823	-1.24522	0.136785	-0.345122	-0.6473	1.59979	-0.488045	-0.656995	1.62398	-0.430275	-0.818812	1.60785	-0.30723	-0.899525	1.36565
1.05	0.645635	0.641094	-2.19354	0.645635	0.641094	-2.19354	-0.00620525	0.220356	-0.0741137	-0.320024	-0.454806	0.117278	-0.290713	-0.317243	0.10864	-0.3739	-0.503462	0.0506141	-0.505185	-1.144	0.144103	-0.529224	-1.06924	0.0354189	-0.462889	-1.24186	0.141554	-0.343616	-0.631892	1.59717	-0.486533	-0.641689	1.62135	-0.42866	-0.803435	1.60482	-0.305979	-0.883746	1.3623
1.06	0.62573	0.568105	-1.72284	0.62573	0.568105	-1.72284	-0.0304518	0.243519	-0.079989	-0.322785	-0.442661	0.114922	-0.294428	-0.305736	0.102977	-0.376291	-0.493378	0.0510837	-0.506362	-1.14002	0.1465	-0.529398	-1.0687	0.0350772	-0.46407	-1.23779	0.146956	-0.342043	-0.616392	1.59479	-0.484955	-0.626303	1.61894	-0.426976	-0.787975	1.602	-0.304734	-0.867857	1.35912
1.07	0.467813	0.37146	-1.68736	0.467813	0.37146	-1.68736	-0.0563256	0.256528	-0.0852564	-0.325589	-0.432256	0.112356	-0.29847	-0.296173	0.0960112	-0.378446	-0.485627	0.0518872	-0.507648	-1.13534	0.149167	-0.529574	-1.06809	0.0348296	-0.465366	-1.23287	0.153082	-0.340408	-0.600805	1.59268	-0.483312	-0.610845	1.61679	-0.425231	-0.772438	1.59942	-0.303484	-0.851873	1.35616
1.08	0.347081	-0.110473	-2.44424	0.347081	-0.110473	-2.44424	-0.0538279	0.25364	-0.0891617	-0.328379	-0.423046	0.109782	-0.302859	-0.287963	0.0882042	-0.380285	-0.479507	0.0530204	-0.509042	-1.12984	0.152156	-0.529756	-1.0674	0.0347774	-0.466779	-1.22689	0.160029	-0.338719	-0.585138	1.59088	-0.481613	-0.595323	1.61493	-0.423431	-0.75683	1.59713	-0.302218	-0.835804	1.35345
1.09	0.177915	-0.250832	-4.27975	0.177915	-0.250832	-4.27975	-0.0170431	0.245435	-0.0886531	-0.331095	-0.414508	0.10736	-0.307583	-0.28053	0.080029	-0.381763	-0.474315	0.0544244	-0.510543	-1.12338	0.155528	-0.529949	-1.06657	0.0350555	-0.46832	-1.21967	0.16789	-0.336991	-0.569403	1.58941	-0.479867	-0.579749	1.61339	-0.421591	-0.741161	1.59517	-0.300917	-0.819662	1.35102
1.1	-0.20474	0.022916	-6.15429	-0.20474	0.022916	-6.15429	-0.00991689	0.232975	-0.0839057	-0.333676	-0.406189	0.105186	-0.312585	-0.273357	0.0719319	-0.382873	-0.469414	0.0560047	-0.51215	-1.11582	0.159357	-0.530167	-1.06554	0.0358335	-0.469997	-1.21098	0.176757	-0.335238	-0.553612	1.58828	-0.47809	-0.564135	1.61219	-0.419728	-0.725443	1.59357	-0.299566	-0.803454	1.3489
1.11	-0.461265	-0.0332196	-5.94796	-0.461265	-0.0332196	-5.94796	-0.0701038	0.219154	-0.0846874	-0.336082	-0.397726	0.103304	-0.317756	-0.266025	0.0642917	-0.383632	-0.46428	0.0576541	-0.513859	-1.10703	0.163729	-0.530428	-1.06419	0.0373126	-0.471819	-1.20063	0.186704	-0.333484	-0.537782	1.58748	-0.476302	-0.548498	1.61132	-0.417868	-0.709692	1.59234	-0.298152	-0.787199	1.34711
1.12	-0.366038	-0.447086	-3.69098	-0.366038	-0.447086	-3.69098	-0.11319	0.199228	-0.115802	-0.338288	-0.388854	0.101715	-0.322945	-0.258216	0.0573856	-0.384077	-0.458514	0.0592737	-0.515659	-1.09686	0.168738	-0.530757	-1.06236	0.0397127	-0.473783	-1.1884	0.197777	-0.331754	-0.521934	1.587	-0.474524	-0.532857	1.61077	-0.416033	-0.693926	1.59147	-0.296668	-0.770918	1.34567
1.13	-0.371746	-0.614989	-1.69013	-0.371746	-0.614989	-1.69013	-0.105148	0.170855	-0.153877	-0.340286	-0.379393	0.100397	-0.32797	-0.249716	0.0513774	-0.384261	-0.451843	0.060787	-0.517532	-1.08519	0.174475	-0.531185	-1.05986	0.0432496	-0.475875	-1.17413	0.209974	-0.330075	-0.506098	1.58678	-0.47278	-0.517236	1.61049	-0.414246	-0.678173	1.59094	-0.295116	-0.75464	1.34455
1.14	-0.765464	-1.10238	-0.794623	-0.765464	-1.10238	-0.794623	-0.0957508	0.13645	-0.153671	-0.342074	-0.369233	0.099321	-0.332651	-0.240404	0.0463311	-0.384242	-0.444101	0.0621436	-0.519453	-1.07192	0.181011	-0.531744	-1.05643	0.0481028	-0.478067	-1.15771	0.223232	-0.328477	-0.490305	1.58677	-0.471094	-0.501664	1.61045	-0.412527	-0.662464	1.5907	-0.293505	-0.738398	1.34374
1.15	-1.24123	-1.88154	-0.240247	-1.24123	-1.88154	-0.240247	-0.070109	0.0891484	-0.132745	-0.343644	-0.358318	0.0984605	-0.336834	-0.230233	0.0422387	-0.384079	-0.435216	0.0633169	-0.521391	-1.05699	0.188384	-0.53247	-1.05174	0.0543815	-0.48031	-1.13909	0.237406	-0.326987	-0.47459	1.58692	-0.469493	-0.486171	1.61057	-0.410893	-0.646832	1.59071	-0.291848	-0.72222	1.34322
1.16	-1.54798	-2.15686	0.262154	-1.54798	-2.15686	0.262154	-0.0169938	0.0313269	-0.11882	-0.344973	-0.346632	0.0977984	-0.340413	-0.219196	0.0390465	-0.383817	-0.425183	0.0642965	-0.523305	-1.04033	0.196578	-0.533399	-1.04543	0.0620895	-0.482534	-1.1183	0.252259	-0.325629	-0.458983	1.58717	-0.468004	-0.470785	1.61082	-0.409352	-0.631313	1.59092	-0.290155	-0.706133	1.34292
1.17	-1.79797	-1.98721	0.445609	-1.79797	-1.98721	0.445609	0.0264898	-0.0321396	-0.118659	-0.346031	-0.334182	0.097317	-0.343341	-0.207306	0.036672	-0.383484	-0.414044	0.0650822	-0.525146	-1.02193	0.205499	-0.53456	-1.03712	0.0710992	-0.484642	-1.09547	0.267467	-0.324419	-0.443506	1.58747	-0.466653	-0.455533	1.61114	-0.407908	-0.615937	1.59129	-0.288433	-0.690162	1.34282
1.18	-1.95876	-2.12824	0.510021	-1.95876	-2.12824	0.510021	0.0523088	-0.095239	-0.128273	-0.346787	-0.320993	0.0969926	-0.345633	-0.194577	0.0350102	-0.383084	-0.401862	0.0656805	-0.526854	-1.00178	0.214964	-0.535978	-1.02642	0.081143	-0.486524	-1.07081	0.282624	-0.323368	-0.428179	1.58778	-0.465463	-0.440438	1.61148	-0.406563	-0.600731	1.59177	-0.286682	-0.67433	1.34287
1.19	-2.05481	-2.19426	0.43774	-2.05481	-2.19426	0.43774	0.0722322	-0.157142	-0.13941	-0.347216	-0.307094	0.0967946	-0.347365	-0.18103	0.033936	-0.3826	-0.388717	0.0661032	-0.528367	-0.979947	0.224705	-0.537663	-1.01298	0.0918256	-0.488061	-1.04461	0.297262	-0.322477	-0.413018	1.5881	-0.464447	-0.425522	1.61182	-0.405317	-0.585716	1.59235	-0.284901	-0.658657	1.34304
1.2	-2.11981	-1.70523	0.126759	-2.11981	-1.70523	0.126759	0.0606716	-0.217276	-0.14916	-0.347298	-0.292529	0.0966911	-0.348646	-0.166703	0.0333135	-0.382	-0.3747	0.0663649	-0.529625	-0.956491	0.234383	-0.539607	-0.9965	0.102652	-0.489146	-1.01725	0.310881	-0.32174	-0.398035	1.58839	-0.463605	-0.410802	1.61211	-0.404169	-0.570908	1.59298	-0.283089	-0.643162	1.34328
1.21	-2.17721	-1.02511	-0.195506	-2.17721	-1.02511	-0.195506	-0.00192399	-0.277855	-0.168772	-0.347022	-0.277366	0.0966522	-0.349588	-0.151668	0.033011	-0.381255	-0.359926	0.0664824	-0.530579	-0.931525	0.243606	-0.541771	-0.976746	0.113061	-0.4897	-0.989111	0.322961	-0.321147	-0.383241	1.58865	-0.462929	-0.396293	1.61233	-0.403116	-0.556315	1.59364	-0.281251	-0.627869	1.34358
1.22	-2.22817	-0.555924	-0.16631	-2.22817	-0.555924	-0.16631	-0.0950254	-0.338376	-0.205184	-0.346384	-0.261714	0.0966523	-0.350269	-0.136052	0.032916	-0.380346	-0.344548	0.0664779	-0.531193	-0.905162	0.251935	-0.544069	-0.953562	0.122448	-0.489689	-0.960575	0.332981	-0.320676	-0.368644	1.58886	-0.462399	-0.382001	1.61243	-0.402155	-0.541941	1.59428	-0.279401	-0.612808	1.34391
1.23	-2.1934	-0.337284	0.433894	-2.1934	-0.337284	0.433894	-0.194998	-0.396719	-0.248868	-0.345391	-0.24574	0.0966713	-0.350704	-0.120045	0.032943	-0.379275	-0.328761	0.0663796	-0.531448	-0.877493	0.258888	-0.54636	-0.926888	0.130198	-0.489128	-0.931907	0.340422	-0.320303	-0.354248	1.58901	-0.461989	-0.36793	1.61238	-0.401274	-0.527785	1.59487	-0.277558	-0.598013	1.34426
1.24	-2.03403	-0.335541	1.43366	-2.03403	-0.335541	1.43366	-0.276918	-0.438835	-0.280479	-0.344066	-0.229669	0.0966957	-0.350828	-0.103898	0.0330351	-0.378075	-0.312808	0.0662189	-0.531338	-0.848578	0.263938	-0.548453	-0.896777	0.135723	-0.488085	-0.903235	0.344782	-0.319994	-0.340055	1.58905	-0.461664	-0.354075	1.61213	-0.400462	-0.513843	1.59535	-0.275742	-0.583521	1.34461
1.25	-1.82498	-0.302322	2.3752	-1.82498	-0.302322	2.3752	-0.316072	-0.453592	-0.285725	-0.34244	-0.213776	0.0967172	-0.350499	-0.0879158	0.0331566	-0.376802	-0.29696	0.0660268	-0.530873	-0.818461	0.266547	-0.550126	-0.863396	0.1385	-0.486681	-0.874555	0.345606	-0.319713	-0.326065	1.58895	-0.461388	-0.340431	1.61165	-0.3997	-0.500111	1.59565	-0.273975	-0.569372	1.34496
1.26	-1.69988	0.194856	2.96776	-1.69988	0.194856	2.96776	-0.339384	-0.439169	-0.255698	-0.340551	-0.198361	0.0967337	-0.349522	-0.0724265	0.0332866	-0.375537	-0.281498	0.0658316	-0.530079	-0.787197	0.266234	-0.551149	-0.827002	0.138134	-0.48508	-0.845778	0.34253	-0.319422	-0.312274	1.58867	-0.461126	-0.326989	1.61088	-0.398972	-0.486584	1.59572	-0.272269	-0.555602	1.34528
1.27	-1.44207	1.15025	3.47109	-1.44207	1.15025	3.47109	-0.415635	-0.401948	-0.201578	-0.338445	-0.183714	0.0967514	-0.347689	-0.0577509	0.033417	-0.374364	-0.266686	0.0656574	-0.528991	-0.754864	0.262664	-0.551324	-0.78791	0.134419	-0.483476	-0.816797	0.335352	-0.319086	-0.29868	1.58816	-0.460844	-0.313742	1.6098	-0.39826	-0.473252	1.59549	-0.270633	-0.54224	1.34554
1.28	-0.812782	1.82497	3.9061	-0.812782	1.82497	3.9061	-0.528783	-0.33579	-0.168789	-0.336169	-0.17007	0.0967826	-0.344827	-0.044158	0.0335531	-0.373357	-0.252732	0.0655208	-0.527643	-0.721588	0.255746	-0.550528	-0.746474	0.12742	-0.482052	-0.787549	0.324109	-0.318677	-0.285283	1.58736	-0.460515	-0.300682	1.60836	-0.397545	-0.460109	1.59492	-0.269066	-0.529305	1.3457
1.29	-0.810908	2.1362	3.25962	-0.810908	2.1362	3.25962	-0.617062	-0.254479	-0.16381	-0.333769	-0.157572	0.096842	-0.34085	-0.0318227	0.0337112	-0.372556	-0.239766	0.0654298	-0.526059	-0.687549	0.245707	-0.548741	-0.703101	0.11752	-0.480943	-0.758034	0.309139	-0.318174	-0.272084	1.58623	-0.460114	-0.287802	1.60653	-0.396812	-0.447146	1.59399	-0.267566	-0.516801	1.34569
1.3	-1.47902	1.8868	2.54369	-1.47902	1.8868	2.54369	-0.684758	-0.22984	-0.163643	-0.331284	-0.146238	0.0969439	-0.335786	-0.0207953	0.0339138	-0.371953	-0.227807	0.0653847	-0.524258	-0.653004	0.233116	-0.546066	-0.65831	0.105437	-0.480194	-0.728324	0.291124	-0.31757	-0.259087	1.58473	-0.459628	-0.275097	1.60432	-0.396046	-0.434364	1.59268	-0.266124	-0.504719	1.34542
1.31	-1.92015	0.343749	3.52152	-1.92015	0.343749	3.52152	-0.668995	-0.30076	-0.151137	-0.328747	-0.135955	0.0971008	-0.329773	-0.0109888	0.0341861	-0.371487	-0.216764	0.0653784	-0.522262	-0.618292	0.218852	-0.542721	-0.612804	0.0921545	-0.479746	-0.698549	0.271088	-0.316865	-0.246297	1.58283	-0.459052	-0.262567	1.60172	-0.395236	-0.421767	1.591	-0.264733	-0.493042	1.34482
1.32	-2.22082	-0.866161	5.26435	-2.22082	-0.866161	5.26435	-0.526424	-0.448584	-0.0980385	-0.326183	-0.126492	0.0973201	-0.32303	-0.00218859	0.0345538	-0.371055	-0.206443	0.0653968	-0.520104	-0.583838	0.203997	-0.539002	-0.567502	0.0787863	-0.479449	-0.668882	0.25033	-0.316066	-0.23372	1.58051	-0.458386	-0.250218	1.59875	-0.39437	-0.409359	1.58898	-0.263384	-0.481744	1.34376
1.33	-2.60388	-1.05345	6.3778	-2.60388	-1.05345	6.3778	-0.353994	-0.625845	-8.34507e-05	-0.323612	-0.117545	0.0976017	-0.31581	0.00591	0.0350405	-0.37055	-0.196589	0.0654216	-0.517836	-0.550119	0.189693	-0.535229	-0.523485	0.0663927	-0.47909	-0.639532	0.230279	-0.315181	-0.221357	1.57778	-0.457629	-0.238058	1.59543	-0.393433	-0.397144	1.58665	-0.262067	-0.470791	1.34215
1.34	-2.28027	-1.45182	6.41938	-2.28027	-1.45182	6.41938	-0.20446	-0.755244	0.0924925	-0.321056	-0.108796	0.0979372	-0.308363	0.0136393	0.0356616	-0.369892	-0.18692	0.0654352	-0.515521	-0.517606	0.176944	-0.531687	-0.481821	0.0557904	-0.478447	-0.610733	0.212244	-0.314217	-0.209202	1.57469	-0.456785	-0.226096	1.59184	-0.392404	-0.385119	1.58408	-0.260762	-0.46014	1.33991
1.35	-1.16785	-1.59801	4.06781	-1.16785	-1.59801	4.06781	0.00793259	-0.755009	0.12472	-0.318545	-0.0999801	0.0983127	-0.300904	0.0212895	0.0364173	-0.369057	-0.177185	0.0654246	-0.513218	-0.48668	0.166421	-0.528577	-0.443331	0.0474169	-0.477334	-0.582713	0.197131	-0.313178	-0.197233	1.57132	-0.455854	-0.214334	1.58805	-0.391259	-0.373274	1.58132	-0.259436	-0.449732	1.33701
1.36	-0.747089	0.78418	-1.32307	-0.747089	0.78418	-1.32307	0.18543	-0.617726	0.0854389	-0.316109	-0.090932	0.0987121	-0.293596	0.0290549	0.0372911	-0.36809	-0.167203	0.0653822	-0.510972	-0.457558	0.158332	-0.526001	-0.408377	0.0413168	-0.47566	-0.55565	0.185245	-0.312065	-0.185418	1.56777	-0.454837	-0.202759	1.58415	-0.389976	-0.361591	1.57845	-0.258043	-0.439504	1.3335
1.37	-1.04016	2.92526	-4.95787	-1.04016	2.92526	-4.95787	0.0561654	-0.4431	-0.014268	-0.313783	-0.0816089	0.0991225	-0.28654	0.0370061	0.0382545	-0.367088	-0.15689	0.0653052	-0.508815	-0.430253	0.152447	-0.523976	-0.376795	0.0372449	-0.47346	-0.529638	0.176275	-0.310874	-0.173716	1.56414	-0.453728	-0.191349	1.58025	-0.388538	-0.35004	1.57558	-0.256533	-0.429392	1.32949
1.38	-0.675602	1.10069	-3.17587	-0.675602	1.10069	-3.17587	-0.131912	-0.354535	-0.199874	-0.311586	-0.0720833	0.099538	-0.279777	0.0450906	0.0392773	-0.366174	-0.146267	0.0651954	-0.506778	-0.404596	0.148255	-0.522472	-0.347999	0.034808	-0.470888	-0.50468	0.169486	-0.309593	-0.162086	1.56057	-0.45252	-0.18007	1.57643	-0.386934	-0.33859	1.5728	-0.254877	-0.419343	1.32516
1.39	-0.586595	0.76706	-1.44418	-0.586595	0.76706	-1.44418	-0.073137	-0.431572	-0.391795	-0.309517	-0.0625111	0.0999617	-0.273293	0.053162	0.0403386	-0.365448	-0.135439	0.0650582	-0.504894	-0.380295	0.145148	-0.521447	-0.321216	0.0335784	-0.468152	-0.480694	0.164004	-0.308209	-0.150499	1.55713	-0.451197	-0.168894	1.5728	-0.385159	-0.32721	1.57022	-0.253086	-0.409313	1.3207
1.4	-1.27588	3.03	-2.9529	-1.27588	3.03	-2.9529	-0.0877828	-0.651763	-0.423803	-0.307544	-0.053085	0.100404	-0.267028	0.0610322	0.0414312	-0.364951	-0.12456	0.0649002	-0.503202	-0.357032	0.14259	-0.520878	-0.295724	0.033166	-0.465444	-0.457541	0.15907	-0.306703	-0.138944	1.55393	-0.449746	-0.157793	1.56943	-0.38321	-0.315875	1.56794	-0.251215	-0.399268	1.31629
1.41	-1.60388	2.4727	-4.43549	-1.60388	2.4727	-4.43549	-0.244028	-0.887677	-0.338729	-0.305605	-0.0439834	0.100875	-0.260902	0.0685275	0.0425555	-0.364648	-0.113798	0.0647277	-0.501752	-0.334523	0.140212	-0.520777	-0.271002	0.0332558	-0.462897	-0.435051	0.154193	-0.305064	-0.127419	1.55103	-0.448153	-0.146748	1.5664	-0.381084	-0.304569	1.56603	-0.249346	-0.389178	1.31207
1.42	-1.48642	0.781319	-4.43489	-1.48642	0.781319	-4.43489	-0.290165	-1.00324	-0.259351	-0.303622	-0.0353325	0.101378	-0.254843	0.0755344	0.0437042	-0.364434	-0.103307	0.0645472	-0.5006	-0.312545	0.137843	-0.521182	-0.246758	0.033617	-0.460587	-0.413051	0.149186	-0.303284	-0.115929	1.54851	-0.44641	-0.135748	1.56379	-0.378776	-0.293287	1.56455	-0.247555	-0.379008	1.30814
1.43	-1.45976	0.611149	-3.83961	-1.45976	0.611149	-3.83961	-0.243453	-0.949643	-0.229034	-0.301513	-0.027186	0.101899	-0.248828	0.0820237	0.0448455	-0.364153	-0.0932201	0.0643674	-0.499816	-0.290931	0.135471	-0.522142	-0.222885	0.0340928	-0.458576	-0.39138	0.144117	-0.301366	-0.104473	1.5464	-0.444514	-0.124785	1.56165	-0.376283	-0.282028	1.5635	-0.245888	-0.368715	1.30458
1.44	-1.04349	0.20408	-3.09946	-1.04349	0.20408	-3.09946	-0.143596	-0.760195	-0.268625	-0.299211	-0.0195289	0.102401	-0.242914	0.0880537	0.0459129	-0.363629	-0.0836529	0.0642004	-0.499484	-0.269557	0.133203	-0.523696	-0.199385	0.0345805	-0.456949	-0.369899	0.139231	-0.299316	-0.0930398	1.54474	-0.442465	-0.113851	1.56004	-0.373604	-0.270791	1.56285	-0.24435	-0.358245	1.30142
1.45	-0.223915	-0.0785819	-3.59963	-0.223915	-0.0785819	-3.59963	0.0194779	-0.486103	-0.344918	-0.296682	-0.0123031	0.10283	-0.237246	0.0937503	0.0468078	-0.362696	-0.0747131	0.0640609	-0.499705	-0.248315	0.131204	-0.525849	-0.176298	0.0350143	-0.455852	-0.348492	0.134865	-0.297146	-0.0816061	1.54356	-0.44027	-0.102933	1.55898	-0.370743	-0.259565	1.56259	-0.242906	-0.347549	1.29871
1.46	0.480863	1.00235	-5.39945	0.480863	1.00235	-5.39945	0.122093	-0.196671	-0.402506	-0.293931	-0.00544641	0.103124	-0.232039	0.0992687	0.0474163	-0.361232	-0.0665122	0.0639638	-0.500592	-0.227094	0.129649	-0.528574	-0.153639	0.0353548	-0.455488	-0.327062	0.131367	-0.294869	-0.0701389	1.54287	-0.437941	-0.0920098	1.55849	-0.367717	-0.24833	1.56266	-0.241501	-0.336579	1.29648
1.47	0.746027	1.56217	-6.3123	0.746027	1.56217	-6.3123	0.0963358	0.0362284	-0.448979	-0.291013	0.00106992	0.103231	-0.227536	0.104743	0.0476391	-0.359199	-0.0591657	0.0639204	-0.502262	-0.205768	0.128671	-0.531813	-0.131357	0.0355828	-0.456109	-0.305522	0.129004	-0.292501	-0.0586064	1.54265	-0.435495	-0.0810528	1.55855	-0.364555	-0.237064	1.56305	-0.24007	-0.325301	1.29473
1.48	0.582947	1.12929	-5.57672	0.582947	1.12929	-5.57672	0.058656	0.151191	-0.512	-0.288036	0.00722324	0.103122	-0.223953	0.110235	0.0474203	-0.356652	-0.0527808	0.0639353	-0.504824	-0.184183	0.128324	-0.535498	-0.109297	0.0356916	-0.457984	-0.283787	0.127891	-0.290059	-0.0469896	1.54285	-0.432956	-0.0700343	1.55909	-0.361301	-0.225743	1.56372	-0.238559	-0.31369	1.29346
1.49	0.157873	0.790769	-4.09401	0.157873	0.790769	-4.09401	0.0583643	0.140801	-0.561041	-0.285141	0.012945	0.102804	-0.22143	0.115709	0.0467607	-0.353735	-0.0474351	0.064006	-0.508362	-0.162163	0.128563	-0.539573	-0.0872001	0.0356812	-0.461353	-0.26176	0.127949	-0.287567	-0.0352876	1.54342	-0.430351	-0.0589297	1.56006	-0.358006	-0.214347	1.56465	-0.236929	-0.301735	1.29265
1.5	-0.112682	0.0398904	-2.06236	-0.112682	0.0398904	-2.06236	0.0690702	0.0596588	-0.559894	-0.282484	0.0181428	0.102309	-0.219998	0.121034	0.0457149	-0.350653	-0.0431559	0.0641247	-0.512917	-0.139522	0.129248	-0.544002	-0.0647212	0.0355583	-0.466374	-0.239319	0.128901	-0.285054	-0.0235137	1.54425	-0.427711	-0.047719	1.56138	-0.35473	-0.202862	1.56579	-0.235159	-0.289433	1.29225
1.51	0.149977	-1.49094	0.389138	0.149977	-1.49094	0.389138	0.142768	-0.0233169	-0.514275	-0.280202	0.022728	0.101693	-0.219561	0.126019	0.04438	-0.347629	-0.0399076	0.0642808	-0.518468	-0.116078	0.130166	-0.548765	-0.0414656	0.0353416	-0.473078	-0.216318	0.130303	-0.28255	-0.0116857	1.54529	-0.42507	-0.0363869	1.56295	-0.351531	-0.191281	1.56709	-0.233241	-0.276791	1.29219
1.52	0.855442	-2.67941	2.11129	0.855442	-2.67941	2.11129	0.311885	-0.0512767	-0.427206	-0.278388	0.02664	0.101018	-0.219912	0.130468	0.042878	-0.344866	-0.0375919	0.0644636	-0.524931	-0.0916747	0.131064	-0.553859	-0.0170396	0.0350701	-0.481343	-0.192592	0.131616	-0.280088	0.000183786	1.54644	-0.422464	-0.0249212	1.56469	-0.348461	-0.179597	1.56849	-0.231176	-0.26382	1.29242
1.53	1.43981	-2.76611	1.93104	1.43981	-2.76611	1.93104	0.496432	-0.00547614	-0.288268	-0.277076	0.0298638	0.100343	-0.220773	0.134222	0.0413348	-0.342509	-0.0360618	0.0646632	-0.532157	-0.0661937	0.131699	-0.559279	0.00889945	0.0348103	-0.490891	-0.167967	0.132302	-0.277695	0.0120936	1.54766	-0.419927	-0.0133109	1.56653	-0.345568	-0.167806	1.56992	-0.228977	-0.250533	1.29287
1.54	1.60295	-2.21984	0.332047	1.60295	-2.21984	0.332047	0.602229	0.0881932	-0.134554	-0.276241	0.0324353	0.0997166	-0.221857	0.137197	0.0398604	-0.340635	-0.0351447	0.0648719	-0.539942	-0.0395563	0.131882	-0.565016	0.0366019	0.0346569	-0.501322	-0.142268	0.131913	-0.275399	0.0240555	1.54891	-0.417495	-0.00154634	1.56841	-0.342888	-0.155901	1.5713	-0.226662	-0.236945	1.29348
1.55	1.6731	-1.54201	-0.946529	1.6731	-1.54201	-0.946529	0.595162	0.185467	-0.0267391	-0.275818	0.0344334	0.0991676	-0.222923	0.139392	0.0385366	-0.339256	-0.0346662	0.0650824	-0.548048	-0.0117213	0.131504	-0.571046	0.0662069	0.0347271	-0.512154	-0.115329	0.130146	-0.273226	0.0360926	1.55018	-0.415199	0.0103804	1.57028	-0.340445	-0.143874	1.5726	-0.224257	-0.223063	1.29422
1.56	2.07611	-1.10913	-0.964149	2.07611	-1.10913	-0.964149	0.495051	0.276337	0.0088952	-0.275724	0.0359636	0.0987107	-0.223816	0.140883	0.0374148	-0.33833	-0.0344698	0.0652877	-0.556223	0.0173235	0.130538	-0.577329	0.0977459	0.0351506	-0.522879	-0.0869925	0.126862	-0.2712	0.048236	1.55147	-0.413066	0.0224751	1.5721	-0.338253	-0.131718	1.57376	-0.221794	-0.208889	1.29504
1.57	2.38021	-0.880907	-0.597711	2.38021	-0.880907	-0.597711	0.355782	0.364551	-0.00125368	-0.275878	0.0371397	0.0983481	-0.224472	0.141794	0.0365189	-0.337783	-0.034429	0.0654817	-0.56422	0.0475654	0.12903	-0.583808	0.131158	0.0360644	-0.533023	-0.0571225	0.122072	-0.269338	0.0605205	1.55276	-0.411117	0.0347422	1.57384	-0.336311	-0.119422	1.57476	-0.219308	-0.194424	1.29591
1.58	2.4856	-0.867562	-0.258472	2.4856	-0.867562	-0.258472	0.196702	0.440291	-0.0124525	-0.276201	0.0380661	0.098073	-0.224894	0.142269	0.0358469	-0.337527	-0.0344525	0.06566	-0.57182	0.0789621	0.127091	-0.590423	0.166299	0.0376144	-0.542194	-0.025624	0.115923	-0.267651	0.0729774	1.55406	-0.409364	0.0471847	1.57549	-0.334612	-0.106975	1.57559	-0.21683	-0.17968	1.29682
1.59	2.62076	-1.23372	0.259764	2.62076	-1.23372	0.259764	0.0675774	0.505258	-0.0141767	-0.276622	0.0388257	0.097873	-0.225119	0.142446	0.0353761	-0.337471	-0.0344828	0.0658209	-0.578842	0.111431	0.124895	-0.597113	0.202946	0.039961	-0.550114	0.00753148	0.108687	-0.266146	0.0856288	1.55534	-0.407814	0.0598048	1.57702	-0.33314	-0.0943644	1.57623	-0.214391	-0.164684	1.29776
1.6	2.63059	-1.24496	0.671873	2.63059	-1.24496	0.671873	-0.0186074	0.557359	-0.0130239	-0.277077	0.039476	0.0977329	-0.225199	0.142439	0.0350711	-0.337539	-0.0344903	0.0659656	-0.585158	0.144841	0.122673	-0.603825	0.240786	0.0432728	-0.556628	0.0422839	0.100742	-0.264826	0.0984864	1.55659	-0.406464	0.0726047	1.57843	-0.331877	-0.0815774	1.57671	-0.212022	-0.149479	1.29873
1.61	2.58819	-1.21495	1.14293	2.58819	-1.21495	1.14293	-0.072226	0.59011	-0.0218348	-0.277513	0.0400542	0.0976359	-0.225183	0.142339	0.0348934	-0.337668	-0.0344654	0.0660957	-0.590706	0.179007	0.120698	-0.610501	0.27943	0.0477036	-0.561699	0.0784782	0.0925493	-0.263686	0.111556	1.55781	-0.405306	0.0855874	1.57973	-0.330805	-0.0686022	1.57702	-0.209754	-0.134126	1.29974
1.62	2.47764	-1.38035	1.46386	2.47764	-1.38035	1.46386	-0.0754094	0.60112	-0.0421984	-0.277896	0.0405825	0.0975658	-0.225112	0.142207	0.0348053	-0.337814	-0.0344087	0.0662116	-0.595488	0.213691	0.119255	-0.617083	0.318433	0.0533611	-0.565392	0.115873	0.0846172	-0.262721	0.12484	1.55897	-0.404328	0.0987569	1.58091	-0.329907	-0.0554285	1.57721	-0.207626	-0.118692	1.30078
1.63	2.33306	-1.51278	1.24082	2.33306	-1.51278	1.24082	-0.0317844	0.591765	-0.0528959	-0.278207	0.0410696	0.0975082	-0.225012	0.142083	0.0347713	-0.33795	-0.034325	0.0663126	-0.599561	0.248614	0.118612	-0.623521	0.357324	0.0602859	-0.567839	0.154157	0.0774467	-0.261921	0.138338	1.56007	-0.403514	0.112117	1.582	-0.329166	-0.0420477	1.57731	-0.20568	-0.103246	1.30189
1.64	2.16992	-1.42998	0.325068	2.16992	-1.42998	0.325068	0.0214298	0.571394	-0.0387415	-0.27844	0.0415132	0.0974517	-0.224896	0.141985	0.0347593	-0.338059	-0.0342203	0.0663979	-0.603017	0.283472	0.118984	-0.629773	0.395648	0.0684509	-0.569221	0.192969	0.0714738	-0.261276	0.152044	1.56114	-0.402852	0.125672	1.58301	-0.328569	-0.0284534	1.57736	-0.203959	-0.087851	1.30305
1.65	1.93191	-1.13603	-1.00993	1.93191	-1.13603	-1.00993	0.0524651	0.537816	-0.0102991	-0.278599	0.0419062	0.0973886	-0.224766	0.141923	0.0347433	-0.338137	-0.0341	0.0664664	-0.605966	0.317955	0.120521	-0.635812	0.433003	0.0777755	-0.569752	0.231915	0.0670202	-0.26078	0.165948	1.56216	-0.40233	0.139426	1.58397	-0.328108	-0.0146416	1.57742	-0.202503	-0.072557	1.30428
1.66	1.69105	-0.638356	-2.09088	1.69105	-0.638356	-2.09088	0.0370563	0.482981	0.00452026	-0.278692	0.0422432	0.0973155	-0.224621	0.141894	0.0347046	-0.338187	-0.0339684	0.0665169	-0.608519	0.351778	0.123288	-0.641627	0.469059	0.0881381	-0.569665	0.270596	0.0642733	-0.260428	0.180042	1.56317	-0.40194	0.153379	1.58492	-0.327783	-0.000612117	1.57753	-0.201349	-0.0573979	1.30559
1.67	1.56505	-0.473284	-2.16805	1.56505	-0.473284	-2.16805	-0.0160877	0.41046	-0.00652031	-0.278729	0.0425217	0.0972344	-0.224457	0.141893	0.0346328	-0.338214	-0.0338292	0.0665479	-0.610777	0.384691	0.127269	-0.647214	0.503566	0.0993783	-0.569201	0.308623	0.0632979	-0.260217	0.194318	1.56419	-0.401679	0.167534	1.58587	-0.327597	0.0136306	1.57775	-0.200512	-0.0423879	1.307
1.68	1.55326	-0.886076	-1.28973	1.55326	-0.886076	-1.28973	-0.0615346	0.332777	-0.0288826	-0.278721	0.0427406	0.0971526	-0.224274	0.141915	0.0345249	-0.338227	-0.0336862	0.0665588	-0.612826	0.416484	0.13237	-0.652586	0.536348	0.111291	-0.568583	0.345634	0.0640571	-0.260146	0.208766	1.56522	-0.40155	0.18189	1.58684	-0.327554	0.0280757	1.57809	-0.199994	-0.0275219	1.3085
1.69	1.53205	-1.35396	-0.488604	1.53205	-1.35396	-0.488604	-0.068439	0.262981	-0.0280711	-0.278679	0.0428991	0.0970837	-0.224076	0.14195	0.0343854	-0.338234	-0.0335437	0.0665524	-0.614734	0.446979	0.138433	-0.657755	0.567287	0.123627	-0.567989	0.381298	0.0664238	-0.26022	0.223375	1.56628	-0.401563	0.196446	1.58786	-0.327664	0.0427068	1.57859	-0.199773	-0.0127797	1.31011
1.7	1.35271	-1.59783	-0.515727	1.35271	-1.59783	-0.515727	-0.0577096	0.205085	0.00523435	-0.278615	0.0429983	0.0970492	-0.223868	0.141992	0.0342238	-0.338242	-0.0334056	0.0665367	-0.616545	0.476028	0.145249	-0.662732	0.596315	0.136095	-0.567536	0.415331	0.0701873	-0.260442	0.238131	1.56737	-0.401732	0.211202	1.58895	-0.327937	0.0575056	1.57927	-0.199821	0.00187055	1.31186
1.71	1.09863	-1.7782	-1.05206	1.09863	-1.7782	-1.05206	-0.0373211	0.143592	0.0450742	-0.278537	0.0430422	0.0970785	-0.223661	0.142036	0.0340528	-0.338257	-0.0332752	0.0665287	-0.618281	0.503508	0.152563	-0.667517	0.623398	0.148375	-0.567267	0.447502	0.0750654	-0.26082	0.25302	1.56852	-0.402075	0.226151	1.59011	-0.328387	0.0724543	1.58013	-0.200102	0.0164679	1.31376
1.72	0.961935	-1.8124	-1.43555	0.961935	-1.8124	-1.43555	-0.00832808	0.0812963	0.0673787	-0.278451	0.0430404	0.0972089	-0.223462	0.142079	0.0338858	-0.338279	-0.0331524	0.0665567	-0.619945	0.529315	0.16008	-0.672097	0.648528	0.160126	-0.567157	0.477636	0.0807244	-0.261359	0.268025	1.56972	-0.402606	0.241286	1.59136	-0.329028	0.087537	1.58118	-0.200578	0.0310541	1.31582
1.73	0.882645	-1.88845	-1.38109	0.882645	-1.88845	-1.38109	0.0216132	0.0279755	0.072995	-0.278361	0.0430104	0.097484	-0.223278	0.142121	0.0337353	-0.338303	-0.0330327	0.0666647	-0.62153	0.553375	0.16749	-0.676447	0.671722	0.171	-0.567136	0.505608	0.0868076	-0.262063	0.283134	1.57097	-0.403331	0.256587	1.59271	-0.329871	0.102738	1.58241	-0.201216	0.0456685	1.31805
1.74	0.726038	-2.22181	-1.03773	0.726038	-2.22181	-1.03773	0.0640183	-0.0198713	0.0786907	-0.278268	0.0429797	0.0979531	-0.223114	0.142166	0.0336129	-0.338321	-0.0329049	0.0669152	-0.623024	0.575645	0.174487	-0.680533	0.693021	0.18067	-0.567117	0.531335	0.0929668	-0.262938	0.298334	1.57228	-0.40425	0.272025	1.59415	-0.330923	0.11804	1.58382	-0.201988	0.0603423	1.32046
1.75	0.634597	-2.48678	-0.670732	0.634597	-2.48678	-0.670732	0.118192	-0.062682	0.103286	-0.27817	0.0429862	0.0986684	-0.222973	0.142222	0.0335297	-0.338318	-0.03275	0.0673901	-0.624406	0.596119	0.180802	-0.684304	0.712493	0.188858	-0.567024	0.55477	0.09889	-0.263989	0.313611	1.57365	-0.405354	0.287568	1.59568	-0.332189	0.133427	1.58539	-0.202878	0.0750937	1.32305
1.76	0.516986	-2.42806	-0.579231	0.516986	-2.42806	-0.579231	0.163924	-0.0958585	0.137519	-0.278063	0.0430774	0.099682	-0.222854	0.142299	0.0334973	-0.338276	-0.0325403	0.0681891	-0.62565	0.614824	0.186225	-0.687698	0.730224	0.195367	-0.566809	0.575895	0.10432	-0.265222	0.328951	1.57508	-0.406638	0.30319	1.59729	-0.333676	0.148885	1.58711	-0.203876	0.0899275	1.32582
1.77	0.397186	-2.27004	-0.508188	0.397186	-2.27004	-0.508188	0.185048	-0.122415	0.164179	-0.277941	0.0433074	0.101041	-0.222754	0.142406	0.0335282	-0.338173	-0.0322383	0.0694237	-0.626721	0.631819	0.190621	-0.690645	0.746319	0.200104	-0.566448	0.594732	0.109064	-0.266641	0.344344	1.57657	-0.408102	0.318872	1.59898	-0.335386	0.164403	1.58895	-0.204983	0.104837	1.32875
1.78	0.356829	-2.1734	-0.277328	0.356829	-2.1734	-0.277328	0.190845	-0.147454	0.171966	-0.277803	0.0437351	0.102786	-0.22267	0.142555	0.0336367	-0.337997	-0.0317976	0.0712066	-0.62758	0.647189	0.193927	-0.693075	0.760896	0.203083	-0.565939	0.611347	0.112994	-0.268252	0.359779	1.5781	-0.409752	0.334602	1.60071	-0.337321	0.179974	1.59089	-0.2062	0.119805	1.33182
1.79	0.436303	-2.12926	-0.0646116	0.436303	-2.12926	-0.0646116	0.190597	-0.169214	0.169985	-0.277647	0.0444201	0.104942	-0.222598	0.142753	0.0338375	-0.337745	-0.0311682	0.0736356	-0.628187	0.661043	0.196153	-0.694929	0.774079	0.204413	-0.565284	0.625857	0.116047	-0.270055	0.375247	1.5797	-0.411591	0.350372	1.60249	-0.339474	0.195591	1.5929	-0.207533	0.134808	1.33502
1.8	0.632393	-2.04769	-0.0322783	0.632393	-2.04769	-0.0322783	0.183396	-0.170904	0.178604	-0.277481	0.0454172	0.107523	-0.222536	0.143006	0.0341455	-0.337432	-0.0303025	0.0767739	-0.628504	0.673498	0.197357	-0.696156	0.786004	0.204274	-0.564486	0.638426	0.11821	-0.27205	0.390737	1.58135	-0.413622	0.366178	1.6043	-0.341835	0.211249	1.59496	-0.208995	0.149817	1.33832
1.81	0.717312	-1.75235	-0.305677	0.717312	-1.75235	-0.305677	0.15603	-0.146373	0.201997	-0.277312	0.0467677	0.110522	-0.222483	0.143318	0.0345738	-0.337082	-0.0291616	0.080637	-0.628508	0.684687	0.197633	-0.696723	0.796812	0.202883	-0.563548	0.649248	0.119513	-0.274231	0.406245	1.58305	-0.415839	0.382019	1.60611	-0.344388	0.226947	1.59703	-0.210597	0.164808	1.34168
1.82	0.666515	-1.35562	-0.631129	0.666515	-1.35562	-0.631129	0.104347	-0.11288	0.222388	-0.277149	0.0484947	0.113917	-0.222436	0.143695	0.0351307	-0.336729	-0.0277158	0.0851928	-0.628185	0.694747	0.197091	-0.696608	0.806647	0.200464	-0.562474	0.65853	0.120008	-0.276587	0.421773	1.58481	-0.418232	0.397893	1.60793	-0.347117	0.242685	1.5991	-0.21235	0.179765	1.34508
1.83	0.639927	-1.03366	-0.62945	0.639927	-1.03366	-0.62945	0.0311672	-0.0845111	0.230238	-0.276999	0.0506043	0.117667	-0.222394	0.144139	0.0358177	-0.336399	-0.0259426	0.0903726	-0.627531	0.703822	0.195839	-0.695807	0.815658	0.197227	-0.561276	0.666476	0.119763	-0.279106	0.437333	1.58662	-0.420792	0.413801	1.60974	-0.350005	0.258461	1.60115	-0.214263	0.194685	1.34848
1.84	0.684784	-0.932302	-0.276268	0.684784	-0.932302	-0.276268	-0.0368669	-0.0624967	0.222634	-0.276864	0.0530897	0.121723	-0.222356	0.144659	0.0366293	-0.336114	-0.023825	0.0960831	-0.626557	0.71205	0.193971	-0.694319	0.823989	0.19335	-0.55997	0.673285	0.118844	-0.281775	0.452936	1.58846	-0.423507	0.429741	1.61153	-0.353033	0.274274	1.60316	-0.216338	0.209581	1.35184
1.85	0.686198	-0.925677	0.117569	0.686198	-0.925677	0.117569	-0.089537	-0.048511	0.216063	-0.276743	0.0559358	0.126023	-0.222323	0.145264	0.0375552	-0.335886	-0.021352	0.102219	-0.62528	0.719558	0.191561	-0.692151	0.831772	0.188967	-0.558579	0.679133	0.117308	-0.284582	0.468592	1.59031	-0.426364	0.445712	1.61327	-0.356186	0.290119	1.60513	-0.218575	0.224474	1.35511
1.86	0.639208	-0.940354	0.519013	0.639208	-0.940354	0.519013	-0.122161	-0.0458642	0.216139	-0.276633	0.0591215	0.130506	-0.222298	0.145957	0.0385824	-0.335725	-0.0185183	0.108673	-0.623723	0.726452	0.188653	-0.68931	0.839118	0.184163	-0.55713	0.684171	0.115194	-0.287513	0.484305	1.59214	-0.429351	0.461712	1.61494	-0.359449	0.305997	1.60706	-0.220972	0.239393	1.35827
1.87	0.582779	-0.822154	0.949786	0.582779	-0.822154	0.949786	-0.13712	-0.0616613	0.207075	-0.276534	0.0626235	0.13511	-0.222286	0.146735	0.0396961	-0.335638	-0.0153244	0.115342	-0.621909	0.732814	0.18527	-0.685817	0.846103	0.178976	-0.555642	0.688519	0.112532	-0.290556	0.500073	1.5939	-0.432453	0.477739	1.61652	-0.362807	0.321908	1.60892	-0.223521	0.254369	1.36127
1.88	0.587446	-0.720484	1.3845	0.587446	-0.720484	1.3845	-0.136443	-0.0966663	0.180557	-0.276446	0.0664174	0.139774	-0.222291	0.147587	0.0408823	-0.335627	-0.011776	0.122137	-0.619856	0.738695	0.18141	-0.681704	0.852759	0.173402	-0.554123	0.692263	0.109341	-0.293701	0.515893	1.59556	-0.435657	0.493789	1.61798	-0.366245	0.337855	1.6107	-0.226215	0.269437	1.36406
1.89	0.589894	-0.609427	1.62425	0.589894	-0.609427	1.62425	-0.125646	-0.14393	0.145351	-0.27637	0.0704791	0.144447	-0.222317	0.148503	0.0421271	-0.33569	-0.00788597	0.128976	-0.617574	0.744116	0.177059	-0.677025	0.859075	0.167401	-0.55256	0.695452	0.105645	-0.296937	0.531761	1.59706	-0.438952	0.509864	1.61928	-0.369746	0.353842	1.61239	-0.229046	0.284623	1.36661
1.9	0.595387	-0.500718	1.74261	0.595387	-0.500718	1.74261	-0.115528	-0.198266	0.110377	-0.276306	0.0747829	0.149081	-0.222363	0.149468	0.0434165	-0.335821	-0.00367498	0.135796	-0.615062	0.749068	0.172194	-0.671853	0.865004	0.160912	-0.550918	0.698107	0.101473	-0.300257	0.547677	1.59837	-0.442327	0.525965	1.6204	-0.373291	0.369872	1.61394	-0.232012	0.299951	1.36886
1.91	0.710634	-0.480218	1.9917	0.710634	-0.480218	1.9917	-0.101182	-0.247333	0.0825528	-0.276252	0.079301	0.153638	-0.222425	0.150468	0.0447377	-0.336012	0.000827632	0.142543	-0.612308	0.753526	0.166799	-0.66628	0.870471	0.153875	-0.549147	0.700234	0.0968684	-0.30365	0.563641	1.59944	-0.445772	0.542094	1.6213	-0.376869	0.385945	1.61532	-0.235113	0.315435	1.37077
1.92	0.863118	-0.353962	2.26251	0.863118	-0.353962	2.26251	-0.0863119	-0.282138	0.0691476	-0.276201	0.0840045	0.158089	-0.222494	0.151491	0.0460812	-0.336246	0.00558706	0.149176	-0.609295	0.757462	0.160877	-0.660405	0.875392	0.146251	-0.547192	0.701834	0.0918952	-0.307111	0.579653	1.60023	-0.449281	0.558254	1.62196	-0.38047	0.402063	1.61648	-0.238356	0.331086	1.37228
1.93	0.936902	-0.255962	2.4662	0.936902	-0.255962	2.4662	-0.0687444	-0.307298	0.0665556	-0.276147	0.0888665	0.162411	-0.222561	0.152524	0.0474429	-0.336501	0.0105698	0.155671	-0.606002	0.760864	0.154473	-0.654331	0.879697	0.138042	-0.545007	0.702917	0.0866465	-0.310634	0.595715	1.60073	-0.452846	0.574447	1.62235	-0.384097	0.418224	1.61738	-0.241752	0.346911	1.37334
1.94	1.10639	-0.182765	2.84273	1.10639	-0.182765	2.84273	-0.0451727	-0.318294	0.0723945	-0.276076	0.0938659	0.166592	-0.222612	0.153559	0.0488272	-0.33675	0.0157511	0.162023	-0.602422	0.763752	0.147682	-0.648159	0.883355	0.129307	-0.542572	0.703522	0.0812515	-0.314213	0.611828	1.6009	-0.456461	0.590678	1.62244	-0.387757	0.434429	1.61795	-0.245311	0.362908	1.37391
1.95	1.33015	-0.103023	3.38392	1.33015	-0.103023	3.38392	-0.0289613	-0.297277	0.0753052	-0.275975	0.0989931	0.170634	-0.222634	0.154595	0.0502513	-0.336967	0.0211212	0.16825	-0.598564	0.766196	0.140659	-0.641985	0.886391	0.120168	-0.539903	0.703727	0.0758806	-0.317842	0.627985	1.60073	-0.460122	0.606951	1.62223	-0.391459	0.450676	1.61817	-0.249047	0.379063	1.37396
1.96	1.53514	-0.200061	3.99303	1.53514	-0.200061	3.99303	-0.0142912	-0.240941	0.0688275	-0.275833	0.104259	0.174556	-0.222616	0.155644	0.0517504	-0.337127	0.0266924	0.174394	-0.594457	0.768334	0.133609	-0.635897	0.888904	0.110806	-0.537061	0.703663	0.0707452	-0.321515	0.644182	1.60022	-0.463822	0.623267	1.6217	-0.395211	0.466964	1.61799	-0.252966	0.395349	1.37348
1.97	1.62411	-0.165446	4.44465	1.62411	-0.165446	4.44465	0.0030739	-0.151107	0.0577982	-0.27564	0.1097	0.1784	-0.222545	0.156729	0.0533822	-0.33721	0.0325072	0.180527	-0.590158	0.770368	0.126772	-0.629982	0.891063	0.101451	-0.534149	0.703509	0.066087	-0.325222	0.660414	1.59938	-0.467549	0.639626	1.62088	-0.399018	0.483292	1.6174	-0.257073	0.411737	1.37246
1.98	1.53335	-0.0784133	4.76742	1.53335	-0.0784133	4.76742	0.00984888	-0.0372888	0.044746	-0.275394	0.115387	0.182228	-0.222415	0.157896	0.0552304	-0.337206	0.0386451	0.18675	-0.585757	0.772544	0.120404	-0.624322	0.893084	0.0923504	-0.531301	0.703469	0.0621485	-0.328954	0.676677	1.59823	-0.471289	0.656027	1.6198	-0.402883	0.499658	1.6164	-0.261359	0.428187	1.37095
1.99	1.18434	-0.468278	4.80225	1.18434	-0.468278	4.80225	0.0348906	0.0648742	0.0281685	-0.275101	0.121422	0.18613	-0.222224	0.15922	0.0574051	-0.33711	0.0452263	0.193192	-0.581381	0.7751	0.11473	-0.619006	0.895175	0.083729	-0.528658	0.703733	0.0591246	-0.332698	0.692965	1.59684	-0.475023	0.67247	1.6185	-0.406807	0.516057	1.61505	-0.265804	0.444659	1.36902
2	1.04106	-1.27486	3.81523	1.04106	-1.27486	3.81523	0.137646	0.132763	0.0369731	-0.274775	0.127943	0.190219	-0.221978	0.160819	0.0600409	-0.336931	0.0524095	0.2	-0.577191	0.77819	0.109901	-0.614128	0.897477	0.0757484	-0.526349	0.704421	0.0571111	-0.336438	0.70927	1.59528	-0.478736	0.688955	1.61706	-0.410789	0.532484	1.6134	-0.270377	0.461104	1.36677
2.01	0.865217	-0.933537	0.310946	0.865217	-0.933537	0.310946	0.311793	0.190059	0.103836	-0.274444	0.135115	0.194621	-0.221692	0.162851	0.0632883	-0.336685	0.0603821	0.20733	-0.573375	0.781819	0.105963	-0.609798	0.900012	0.0684884	-0.524464	0.705543	0.0560783	-0.340154	0.725584	1.59362	-0.482411	0.705482	1.61556	-0.414815	0.548936	1.61156	-0.275032	0.477476	1.36431
2.02	-0.0178171	1.11372	-4.50509	-0.0178171	1.11372	-4.50509	0.373649	0.253769	0.202688	-0.274141	0.143124	0.199463	-0.221394	0.16552	0.0672974	-0.336405	0.0693411	0.215322	-0.570112	0.785827	0.102862	-0.606133	0.902692	0.061971	-0.523044	0.707003	0.0558831	-0.343819	0.741897	1.59197	-0.486036	0.722046	1.61408	-0.41886	0.565403	1.60964	-0.27971	0.493736	1.36181
2.03	-0.788462	1.62526	-5.90013	-0.788462	1.62526	-5.90013	0.230799	0.316855	0.260188	-0.273914	0.15215	0.204853	-0.221128	0.169064	0.072193	-0.336131	0.0794716	0.224079	-0.567535	0.789953	0.10049	-0.603236	0.90536	0.056199	-0.52208	0.708648	0.0563141	-0.34741	0.758197	1.59042	-0.489594	0.738637	1.61271	-0.422887	0.581869	1.60774	-0.284335	0.509859	1.35944
2.04	-0.735666	0.581978	-3.48352	-0.735666	0.581978	-3.48352	0.14116	0.363005	0.231878	-0.273817	0.162363	0.210859	-0.220956	0.17375	0.0780483	-0.335909	0.0909268	0.233642	-0.565707	0.793937	0.0987175	-0.601151	0.907853	0.0511712	-0.521517	0.710328	0.0571473	-0.350909	0.774467	1.58904	-0.493069	0.755232	1.61151	-0.426855	0.598309	1.60596	-0.28882	0.525842	1.35736
2.05	-0.740352	1.35949	-1.71995	-0.740352	1.35949	-1.71995	0.150637	0.398727	0.190364	-0.273915	0.173914	0.217495	-0.22096	0.179861	0.0848608	-0.335785	0.103813	0.243971	-0.564616	0.797587	0.0974214	-0.599844	0.910054	0.0468791	-0.521277	0.711921	0.0581845	-0.354299	0.790677	1.58787	-0.496446	0.771795	1.6105	-0.430725	0.614687	1.60438	-0.29307	0.541693	1.35573
2.06	-1.53469	1.65209	-1.45506	-1.53469	1.65209	-1.45506	0.0790719	0.425143	0.213092	-0.274271	0.186923	0.22471	-0.221233	0.187682	0.092536	-0.335796	0.118173	0.254928	-0.564187	0.800783	0.0964898	-0.599216	0.911901	0.0433059	-0.521279	0.713348	0.0592697	-0.357567	0.806796	1.58695	-0.499708	0.788283	1.60972	-0.434467	0.630971	1.60305	-0.296999	0.557422	1.35467
2.07	-2.44381	0.191744	-0.973138	-2.44381	0.191744	-0.973138	0.0374655	0.401592	0.243232	-0.274946	0.201466	0.232381	-0.221877	0.197483	0.100881	-0.335973	0.133983	0.266282	-0.564291	0.803474	0.0958277	-0.599128	0.913378	0.0404243	-0.521443	0.714561	0.0602909	-0.360705	0.822786	1.58629	-0.502844	0.804646	1.60918	-0.438061	0.647126	1.60206	-0.300548	0.57302	1.35422
2.08	-3.22358	0.173657	-1.12397	-3.22358	0.173657	-1.12397	0.0900446	0.299573	0.238174	-0.275984	0.21756	0.240327	-0.22299	0.209487	0.10961	-0.336331	0.15114	0.277715	-0.564768	0.805652	0.0953558	-0.599427	0.9145	0.0381901	-0.521693	0.715542	0.0611781	-0.363706	0.838614	1.58591	-0.505847	0.820835	1.60889	-0.441487	0.663123	1.60144	-0.303698	0.588461	1.3544
2.09	-4.00906	1.21678	-2.58187	-4.00906	1.21678	-2.58187	0.103305	0.121947	0.217962	-0.27742	0.235167	0.248316	-0.224658	0.223852	0.118371	-0.336882	0.169485	0.288851	-0.565449	0.807348	0.0950118	-0.599961	0.915304	0.0365385	-0.521969	0.716295	0.0618979	-0.366563	0.854246	1.58583	-0.50871	0.836806	1.60887	-0.44473	0.678935	1.60127	-0.306478	0.603695	1.35516
2.1	-4.52529	1.546	-4.20221	-4.52529	1.546	-4.20221	0.0656212	-0.0945209	0.183602	-0.279274	0.254206	0.25608	-0.226946	0.240649	0.126786	-0.337635	0.188821	0.299289	-0.566185	0.808614	0.0947528	-0.600596	0.91584	0.0353895	-0.522225	0.71684	0.0624461	-0.369273	0.869657	1.58607	-0.511427	0.852526	1.60917	-0.447776	0.694531	1.60159	-0.308967	0.618663	1.35642
2.11	-4.54344	1.25934	-4.83887	-4.54344	1.25934	-4.83887	0.0211031	-0.29389	0.13456	-0.28155	0.274556	0.263352	-0.229888	0.25986	0.134499	-0.338619	0.208963	0.308647	-0.566863	0.809513	0.0945544	-0.601232	0.916165	0.0346537	-0.522433	0.717212	0.0628395	-0.37183	0.88483	1.58664	-0.513994	0.867977	1.60981	-0.450618	0.709887	1.60243	-0.311274	0.633308	1.35811
2.12	-4.12464	0.77029	-4.56609	-4.12464	0.77029	-4.56609	0.0133449	-0.434219	0.0939602	-0.284236	0.296077	0.269879	-0.233484	0.28139	0.141218	-0.339891	0.229777	0.316594	-0.567421	0.81012	0.0944057	-0.6018	0.916336	0.034237	-0.522582	0.717448	0.0631082	-0.37423	0.899755	1.58758	-0.516407	0.883151	1.61082	-0.453253	0.724987	1.6038	-0.313521	0.647589	1.36013
2.13	-3.45688	0.66519	-4.18321	-3.45688	0.66519	-4.18321	0.0484777	-0.494666	0.0724826	-0.287313	0.318641	0.27544	-0.237699	0.305086	0.14673	-0.34153	0.251206	0.322876	-0.567837	0.810508	0.0943027	-0.602262	0.916407	0.0340452	-0.522673	0.717589	0.0632892	-0.376475	0.91443	1.58887	-0.518664	0.898055	1.61223	-0.455683	0.739828	1.60566	-0.315818	0.661485	1.36243
2.14	-2.8299	0.579345	-3.89003	-2.8299	0.579345	-3.89003	0.0977094	-0.466729	0.063098	-0.290758	0.342149	0.279849	-0.242466	0.330754	0.150899	-0.343622	0.273251	0.327319	-0.568119	0.810749	0.0942445	-0.602604	0.916426	0.033991	-0.522718	0.717673	0.0634212	-0.378564	0.928864	1.59053	-0.520763	0.912703	1.61404	-0.457916	0.754416	1.60795	-0.318253	0.675006	1.36494
2.15	-2.36201	0.385725	-3.31295	-2.36201	0.385725	-3.31295	0.157112	-0.376868	0.055738	-0.294552	0.366532	0.282968	-0.247695	0.358182	0.153663	-0.34624	0.295951	0.32983	-0.568295	0.810908	0.0942334	-0.602828	0.916434	0.0340016	-0.522734	0.717733	0.0635414	-0.380501	0.943073	1.59252	-0.522706	0.927118	1.61623	-0.459968	0.768766	1.61061	-0.320881	0.688187	1.36765
2.16	-1.94328	0.34239	-2.32478	-1.94328	0.34239	-2.32478	0.21704	-0.254205	0.0527714	-0.298673	0.391738	0.284709	-0.253279	0.387159	0.155025	-0.349437	0.319355	0.330375	-0.568404	0.811032	0.0942751	-0.602949	0.916459	0.0340227	-0.522742	0.717796	0.0636838	-0.382288	0.957081	1.59482	-0.524496	0.941327	1.61876	-0.461859	0.782897	1.61352	-0.323722	0.701078	1.37053
2.17	-1.51847	0.577684	-1.31546	-1.51847	0.577684	-1.31546	0.258682	-0.125568	0.0623701	-0.303094	0.417723	0.28504	-0.259101	0.417493	0.155042	-0.353231	0.343511	0.328973	-0.568486	0.811157	0.09438	-0.602989	0.916521	0.0340189	-0.522763	0.717883	0.0638791	-0.383929	0.970913	1.59736	-0.526138	0.955358	1.62156	-0.463608	0.796838	1.61658	-0.326764	0.713742	1.37356
2.18	-1.07353	0.939123	-0.465786	-1.07353	0.939123	-0.465786	0.270256	-0.00276428	0.0795967	-0.30778	0.444452	0.283972	-0.265051	0.449025	0.15381	-0.357608	0.368458	0.325684	-0.568581	0.811302	0.0945644	-0.602973	0.916627	0.0339727	-0.522818	0.718007	0.0641571	-0.385429	0.984599	1.60009	-0.527639	0.96924	1.62455	-0.465229	0.810618	1.61968	-0.329971	0.726243	1.37671
2.19	-0.634206	1.26877	0.324344	-0.634206	1.26877	0.324344	0.246369	0.106232	0.0994287	-0.312688	0.471903	0.281547	-0.271033	0.481633	0.151445	-0.362522	0.394228	0.320603	-0.568721	0.811478	0.0948496	-0.602926	0.916777	0.0338832	-0.522924	0.71818	0.0645487	-0.386794	0.998168	1.60293	-0.529002	0.983	1.62766	-0.466738	0.824271	1.62271	-0.33329	0.738644	1.37996
2.2	-0.0697568	1.4469	1.2638	-0.0697568	1.4469	1.2638	0.200314	0.204465	0.113039	-0.317773	0.500063	0.277833	-0.276967	0.515224	0.148075	-0.367909	0.42085	0.313851	-0.568929	0.811695	0.0952612	-0.602871	0.916965	0.033761	-0.523097	0.71841	0.065088	-0.388027	1.01165	1.60579	-0.530235	0.99667	1.63079	-0.468151	0.837832	1.6256	-0.336668	0.751002	1.38324
2.21	0.381468	1.42901	2.05582	0.381468	1.42901	2.05582	0.153429	0.294992	0.126012	-0.322989	0.528932	0.272912	-0.282793	0.549728	0.143825	-0.373687	0.448353	0.305562	-0.569223	0.811963	0.0958265	-0.602824	0.917184	0.0336217	-0.523351	0.718707	0.0658149	-0.389134	1.02508	1.60862	-0.531346	1.01028	1.63387	-0.469488	0.851337	1.62827	-0.34006	0.763366	1.38649
2.22	0.660258	1.36106	2.54849	0.660258	1.36106	2.54849	0.117528	0.368168	0.1448	-0.328287	0.558517	0.266875	-0.28847	0.585095	0.138815	-0.379763	0.476771	0.29588	-0.569608	0.812299	0.0965723	-0.602798	0.917429	0.0334812	-0.5237	0.719081	0.0667747	-0.390121	1.03848	1.61134	-0.532343	1.02387	1.63682	-0.470766	0.864819	1.63069	-0.343434	0.775779	1.38962
2.23	0.873484	1.26954	2.81948	0.873484	1.26954	2.81948	0.0958568	0.419051	0.164752	-0.333615	0.588833	0.259821	-0.293968	0.621293	0.133155	-0.38604	0.506137	0.284948	-0.570084	0.812729	0.0975229	-0.602803	0.917698	0.0333544	-0.524156	0.719542	0.0680153	-0.390998	1.05187	1.61388	-0.533236	1.03747	1.63958	-0.471999	0.87831	1.63281	-0.346768	0.788277	1.39254
2.24	1.02481	0.877454	2.94143	1.02481	0.877454	2.94143	0.0981234	0.451385	0.193161	-0.338925	0.619901	0.251851	-0.299264	0.658306	0.126955	-0.392422	0.536487	0.272911	-0.570641	0.813282	0.0986972	-0.602843	0.917989	0.0332554	-0.524725	0.720105	0.0695819	-0.391774	1.06528	1.61622	-0.534032	1.05111	1.64212	-0.473195	0.891837	1.63464	-0.35004	0.800892	1.3952
2.25	1.06034	0.673087	2.73817	1.06034	0.673087	2.73817	0.124168	0.46255	0.22892	-0.344167	0.651751	0.243073	-0.304337	0.696131	0.120323	-0.398816	0.567855	0.259909	-0.571269	0.813988	0.100104	-0.602924	0.918305	0.033194	-0.525409	0.720781	0.0715104	-0.392461	1.07871	1.6183	-0.534738	1.06482	1.6444	-0.474358	0.905424	1.63618	-0.353226	0.813653	1.39753
2.26	1.0517	0.581684	2.38967	1.0517	0.581684	2.38967	0.163055	0.445646	0.258136	-0.349295	0.684416	0.233598	-0.309171	0.734773	0.113369	-0.405134	0.600275	0.24609	-0.571956	0.814866	0.101737	-0.603047	0.918648	0.0331719	-0.526204	0.72158	0.0738202	-0.39307	1.09219	1.62012	-0.535362	1.07863	1.64643	-0.475492	0.91909	1.63746	-0.356296	0.826586	1.39949
2.27	1.08569	0.50241	2.09601	1.08569	0.50241	2.09601	0.20371	0.409628	0.282222	-0.354267	0.717928	0.223545	-0.313749	0.774235	0.106206	-0.411296	0.633779	0.231604	-0.572697	0.815931	0.103573	-0.603211	0.919027	0.0331813	-0.527104	0.722509	0.0765052	-0.39361	1.10574	1.62167	-0.535912	1.09255	1.64818	-0.476591	0.932846	1.63851	-0.359215	0.839702	1.40109
2.28	1.14565	0.630892	1.81562	1.14565	0.630892	1.81562	0.241783	0.36365	0.297165	-0.359042	0.752316	0.213041	-0.318054	0.814516	0.0989542	-0.417231	0.668396	0.216611	-0.573489	0.817184	0.105577	-0.603414	0.919443	0.03321	-0.528105	0.723569	0.0795319	-0.394088	1.11937	1.62294	-0.536394	1.10659	1.64967	-0.477646	0.946695	1.63935	-0.361943	0.852997	1.40233
2.29	1.1176	0.828025	1.53074	1.1176	0.828025	1.53074	0.26207	0.310971	0.301067	-0.36358	0.787596	0.202228	-0.32207	0.855603	0.0917466	-0.422875	0.704144	0.201279	-0.57433	0.818619	0.107708	-0.603656	0.919894	0.033247	-0.529203	0.724751	0.0828456	-0.394507	1.13309	1.62395	-0.536816	1.12075	1.6509	-0.478646	0.960641	1.64001	-0.36443	0.866442	1.40327
2.3	1.00424	0.901616	1.3975	1.00424	0.901616	1.3975	0.258916	0.249444	0.303611	-0.367839	0.823772	0.191266	-0.325781	0.897475	0.0847296	-0.42817	0.74103	0.185784	-0.575221	0.820219	0.109922	-0.603938	0.920368	0.0332855	-0.530395	0.726041	0.0863827	-0.394867	1.14691	1.6247	-0.537179	1.13502	1.65187	-0.47958	0.974682	1.64052	-0.366635	0.879999	1.40398
2.31	0.881602	1.00584	1.39799	0.881602	1.00584	1.39799	0.235516	0.177976	0.307825	-0.37178	0.860834	0.180329	-0.329174	0.940093	0.0780638	-0.433067	0.779042	0.170317	-0.576156	0.821962	0.112184	-0.604263	0.920851	0.0333215	-0.531676	0.727426	0.0900816	-0.395168	1.16084	1.6252	-0.537487	1.14941	1.65258	-0.480437	0.988818	1.64088	-0.368533	0.893643	1.40449
2.32	0.792557	1.21449	1.43227	0.792557	1.21449	1.43227	0.189669	0.097002	0.303751	-0.375368	0.898755	0.169606	-0.332239	0.983405	0.0719211	-0.437513	0.818149	0.155083	-0.57713	0.823826	0.114466	-0.604635	0.92133	0.0333537	-0.533041	0.728891	0.0938891	-0.395413	1.17487	1.62548	-0.537737	1.1639	1.65303	-0.481203	1.00305	1.64111	-0.370116	0.90737	1.40487
2.33	0.72407	1.33095	1.51201	0.72407	1.33095	1.51201	0.132425	0.0143501	0.279681	-0.37857	0.937489	0.159298	-0.334969	1.02734	0.0664824	-0.441458	0.85829	0.1403	-0.578139	0.825789	0.116757	-0.605058	0.921806	0.0333852	-0.534476	0.730427	0.0977648	-0.395601	1.18901	1.62552	-0.53793	1.17847	1.65322	-0.481864	1.01736	1.6412	-0.371393	0.921191	1.40515
2.34	0.575938	1.37257	1.5906	0.575938	1.37257	1.5906	0.0696955	-0.0690313	0.238855	-0.381364	0.976955	0.149609	-0.337358	1.07179	0.0619337	-0.444854	0.899372	0.126191	-0.579173	0.827831	0.119057	-0.605537	0.922286	0.0334232	-0.535959	0.73203	0.10168	-0.395732	1.20325	1.62534	-0.538064	1.19311	1.65315	-0.482404	1.03176	1.64114	-0.372377	0.935116	1.40534
2.35	0.507028	1.27652	1.81757	0.507028	1.27652	1.81757	0.0169889	-0.149202	0.191654	-0.383737	1.01704	0.140744	-0.339411	1.11663	0.0584608	-0.447665	0.941255	0.112969	-0.58022	0.829932	0.121375	-0.606071	0.922782	0.0334741	-0.537459	0.7337	0.105618	-0.395805	1.21757	1.62494	-0.538138	1.20778	1.65282	-0.482808	1.04625	1.64092	-0.373082	0.949149	1.40544
2.36	0.492079	1.15073	2.03902	0.492079	1.15073	2.03902	-0.01671	-0.211788	0.153799	-0.385691	1.05756	0.132891	-0.34114	1.16168	0.0562375	-0.449867	0.983747	0.100828	-0.581259	0.832079	0.123724	-0.606649	0.923306	0.0335396	-0.53894	0.735444	0.109568	-0.395814	1.23196	1.62432	-0.538146	1.22249	1.65223	-0.483064	1.06081	1.6405	-0.373524	0.963294	1.40544
2.37	0.496193	1.10833	2.14662	0.496193	1.10833	2.14662	-0.0353555	-0.254057	0.13285	-0.387241	1.09831	0.126208	-0.342571	1.2067	0.0554049	-0.451461	1.0266	0.0899276	-0.58227	0.83426	0.126115	-0.607249	0.923858	0.0336158	-0.540362	0.737268	0.113526	-0.395756	1.24642	1.6235	-0.538084	1.23721	1.65139	-0.48317	1.07544	1.63987	-0.373722	0.977554	1.40532
2.38	0.610573	1.09975	2.23678	0.610573	1.09975	2.23678	-0.0377884	-0.271289	0.116406	-0.388423	1.13901	0.120802	-0.343749	1.25141	0.0560414	-0.452479	1.06951	0.0803805	-0.583231	0.83647	0.12855	-0.607845	0.924428	0.0336957	-0.541688	0.739179	0.117495	-0.39562	1.26095	1.62247	-0.537944	1.25195	1.65032	-0.483132	1.09013	1.639	-0.373696	0.991931	1.40502
2.39	0.631465	1.23601	2.07655	0.631465	1.23601	2.07655	-0.0337541	-0.268022	0.0997278	-0.389291	1.17932	0.116719	-0.344737	1.29544	0.058133	-0.452996	1.11211	0.0722438	-0.584125	0.838714	0.131018	-0.608414	0.925	0.0337711	-0.542886	0.741184	0.121476	-0.395399	1.27553	1.62125	-0.537719	1.2667	1.64902	-0.482952	1.10487	1.63787	-0.373468	1.00643	1.40451
2.4	0.746613	1.43917	1.88471	0.746613	1.43917	1.88471	-0.0445346	-0.242747	0.0835594	-0.389917	1.21886	0.11392	-0.345615	1.3384	0.061551	-0.453119	1.15399	0.0655155	-0.584948	0.841003	0.133504	-0.608938	0.925552	0.033834	-0.543931	0.74329	0.125474	-0.395082	1.29017	1.61986	-0.537404	1.28147	1.64752	-0.48263	1.11964	1.63646	-0.373063	1.02106	1.40373
2.41	0.800144	1.57652	1.55682	0.800144	1.57652	1.55682	-0.072232	-0.197318	0.0601905	-0.390387	1.25724	0.112283	-0.346475	1.37985	0.0660429	-0.452986	1.19469	0.0601366	-0.5857	0.843353	0.135988	-0.609408	0.926064	0.0338761	-0.544816	0.7455	0.1295	-0.39466	1.30488	1.61832	-0.536995	1.29627	1.64584	-0.482163	1.13445	1.63479	-0.372508	1.03582	1.40265
2.42	0.873627	1.64042	1.22738	0.873627	1.64042	1.22738	-0.103292	-0.135586	0.0256532	-0.390792	1.29405	0.111603	-0.347412	1.41935	0.07124	-0.452745	1.23374	0.055995	-0.58639	0.845784	0.138451	-0.609824	0.926518	0.0338896	-0.545555	0.74782	0.133576	-0.394124	1.31967	1.61663	-0.536484	1.31109	1.644	-0.481553	1.14929	1.63289	-0.371831	1.05072	1.40123
2.43	0.947829	1.65486	1.02016	0.947829	1.65486	1.02016	-0.136258	-0.0560723	-0.0203915	-0.391213	1.32889	0.111609	-0.348512	1.45648	0.0766802	-0.452534	1.27065	0.0529343	-0.587033	0.848312	0.14088	-0.61019	0.926894	0.0338703	-0.546185	0.750252	0.13774	-0.393465	1.33453	1.61483	-0.535863	1.32595	1.642	-0.480804	1.16417	1.63078	-0.371059	1.06576	1.39949
2.44	1.07701	1.59018	1.04214	1.07701	1.59018	1.04214	-0.161284	0.0392004	-0.0638933	-0.391716	1.36141	0.111987	-0.349844	1.49086	0.0818478	-0.452459	1.30497	0.0507674	-0.58765	0.85095	0.143275	-0.610517	0.927159	0.0338204	-0.546758	0.752804	0.142048	-0.392677	1.34947	1.6129	-0.535123	1.34085	1.63987	-0.479915	1.17907	1.62851	-0.370212	1.08097	1.39742
2.45	1.23366	1.62968	1.09149	1.23366	1.62968	1.09149	-0.179441	0.146579	-0.0955552	-0.392345	1.39128	0.112417	-0.351449	1.52216	0.0862236	-0.452588	1.33628	0.0492978	-0.588272	0.853709	0.145655	-0.610814	0.927267	0.0337543	-0.547344	0.755495	0.146581	-0.391756	1.36449	1.61087	-0.534255	1.35579	1.6376	-0.478888	1.194	1.6261	-0.369299	1.09633	1.39504
2.46	1.26665	1.68787	1.02771	1.26665	1.68787	1.02771	-0.197249	0.256611	-0.106142	-0.393127	1.41829	0.112608	-0.353333	1.55016	0.0893419	-0.452937	1.36425	0.0483479	-0.588932	0.856599	0.148063	-0.61109	0.927147	0.0337044	-0.54801	0.758358	0.151444	-0.390698	1.37959	1.60873	-0.533251	1.37076	1.63521	-0.477721	1.20897	1.62356	-0.368317	1.11183	1.39239
2.47	1.01474	1.74616	0.885317	1.01474	1.74616	0.885317	-0.217763	0.348713	-0.10607	-0.394078	1.44227	0.112336	-0.355464	1.57473	0.0908455	-0.453487	1.38865	0.0477881	-0.589663	0.859633	0.150563	-0.611351	0.926709	0.0337279	-0.548819	0.761452	0.15677	-0.389503	1.39475	1.60648	-0.532107	1.38578	1.63268	-0.476415	1.22396	1.62091	-0.367255	1.12744	1.38949
2.48	0.566917	1.67365	0.897411	0.566917	1.67365	0.897411	-0.232449	0.390691	-0.110553	-0.395205	1.4632	0.111479	-0.35778	1.59582	0.0905248	-0.454191	1.40939	0.0475551	-0.590486	0.862828	0.153243	-0.611598	0.925847	0.033915	-0.549812	0.764865	0.162726	-0.388176	1.40997	1.6041	-0.530822	1.40082	1.63002	-0.474972	1.23899	1.61815	-0.36609	1.14314	1.38637
2.49	0.107933	1.56909	1.10354	0.107933	1.56909	1.10354	-0.241794	0.381736	-0.125955	-0.396512	1.48115	0.110024	-0.360201	1.61352	0.0883354	-0.454995	1.42654	0.047647	-0.591414	0.866217	0.156219	-0.611828	0.924453	0.0343968	-0.551009	0.768722	0.169506	-0.386725	1.42523	1.60161	-0.529399	1.41587	1.62723	-0.473395	1.25404	1.61527	-0.364796	1.15886	1.38304
2.5	-0.356133	1.48031	1.45531	-0.356133	1.48031	1.45531	-0.257192	0.329525	-0.152696	-0.397989	1.49631	0.108063	-0.362639	1.62801	0.0843925	-0.455842	1.44029	0.0480935	-0.592445	0.869857	0.159626	-0.612037	0.922438	0.0353499	-0.552401	0.773191	0.177321	-0.385159	1.4405	1.59898	-0.527848	1.43091	1.62432	-0.47169	1.2691	1.61228	-0.363344	1.17456	1.37952
2.51	-0.770117	1.12555	1.89794	-0.770117	1.12555	1.89794	-0.277771	0.250232	-0.185734	-0.399607	1.50897	0.105758	-0.36501	1.63956	0.0789548	-0.45668	1.45102	0.0489148	-0.593567	0.873836	0.163623	-0.612216	0.91976	0.0369937	-0.55395	0.778485	0.186377	-0.383492	1.45577	1.59625	-0.526182	1.44593	1.62131	-0.469866	1.28415	1.60919	-0.361713	1.1902	1.37584
2.52	-0.948539	0.520503	1.91555	-0.948539	0.520503	1.91555	-0.267102	0.158642	-0.218879	-0.401311	1.51947	0.103305	-0.36724	1.64855	0.0724017	-0.457459	1.45918	0.0500941	-0.594749	0.878279	0.168374	-0.612359	0.916458	0.0395803	-0.555588	0.784858	0.196848	-0.381739	1.47101	1.59343	-0.524418	1.46091	1.61826	-0.467933	1.29919	1.60604	-0.359885	1.20578	1.37201
2.53	-0.829673	-0.0470744	0.668305	-0.829673	-0.0470744	0.668305	-0.196759	0.0846585	-0.240543	-0.403021	1.52817	0.10089	-0.369264	1.6554	0.0652011	-0.458134	1.46526	0.05157	-0.595949	0.883356	0.174038	-0.61247	0.912687	0.0433747	-0.557228	0.792582	0.208839	-0.37992	1.4862	1.59056	-0.522576	1.47584	1.61521	-0.465906	1.31419	1.60288	-0.35786	1.22128	1.36807
2.54	-0.894875	-0.0277618	-1.90731	-0.894875	-0.0277618	-1.90731	-0.0999798	0.0542685	-0.233838	-0.404642	1.53538	0.0986613	-0.37103	1.66051	0.0578578	-0.45867	1.46974	0.0532421	-0.597113	0.889271	0.180746	-0.612564	0.908754	0.0486224	-0.558763	0.801921	0.222348	-0.378056	1.50132	1.5877	-0.520682	1.49069	1.61224	-0.463812	1.32912	1.59978	-0.355656	1.23674	1.36406
2.55	-1.32344	-0.106487	-3.64858	-1.32344	-0.106487	-3.64858	-0.0651031	0.0594045	-0.204701	-0.406088	1.54134	0.0967121	-0.372499	1.66425	0.050846	-0.45905	1.47301	0.0549862	-0.59819	0.896255	0.188572	-0.612671	0.905129	0.0555012	-0.56008	0.813093	0.237228	-0.376176	1.51635	1.58491	-0.518767	1.50548	1.60942	-0.461684	1.34398	1.59682	-0.353306	1.25213	1.36006
2.56	-1.55223	-1.27381	-2.89466	-1.55223	-1.27381	-2.89466	-0.0209861	0.0672946	-0.191936	-0.407301	1.54619	0.0950874	-0.373643	1.66692	0.0445526	-0.45928	1.47536	0.0566767	-0.599135	0.904549	0.197504	-0.612834	0.902431	0.0640659	-0.561064	0.826228	0.253179	-0.374313	1.53126	1.58224	-0.516863	1.52017	1.60683	-0.45957	1.35873	1.59408	-0.350859	1.26745	1.35617
2.57	-1.76598	-1.7222	-1.7828	-1.76598	-1.7222	-1.7828	0.102463	0.0619084	-0.209003	-0.408255	1.55006	0.093796	-0.374452	1.66876	0.0392408	-0.459383	1.47701	0.0582096	-0.599918	0.914381	0.207421	-0.613104	0.901371	0.0742015	-0.561613	0.841342	0.269749	-0.372502	1.54603	1.57978	-0.515002	1.53477	1.60455	-0.457518	1.37335	1.59164	-0.34838	1.28266	1.3525
2.58	-2.36673	-2.00373	-1.90638	-2.36673	-2.00373	-1.90638	0.203391	0.0396674	-0.208198	-0.408949	1.55306	0.0928215	-0.374942	1.66994	0.0350324	-0.459392	1.47812	0.0595166	-0.600524	0.925934	0.218092	-0.613541	0.902679	0.0856054	-0.561649	0.858309	0.286378	-0.37078	1.56064	1.57757	-0.513215	1.54925	1.60263	-0.455571	1.38783	1.58958	-0.345941	1.2977	1.34919
2.59	-2.79802	-3.0691	-2.62556	-2.79802	-3.0691	-2.62556	0.291808	-0.00762496	-0.181795	-0.409403	1.55531	0.09213	-0.375153	1.67064	0.0319113	-0.459337	1.47883	0.0605683	-0.600944	0.939334	0.229195	-0.6142	0.907019	0.0978123	-0.561142	0.876872	0.30246	-0.369181	1.57505	1.57569	-0.511533	1.56359	1.60114	-0.453759	1.40215	1.58797	-0.343623	1.31251	1.34634
2.6	-3.02546	-3.5068	-4.12664	-3.02546	-3.5068	-4.12664	0.40563	-0.073668	-0.143134	-0.409645	1.55694	0.0916772	-0.375146	1.67098	0.0297539	-0.459246	1.47924	0.0613684	-0.601177	0.954642	0.240347	-0.615123	0.914925	0.110254	-0.560119	0.89669	0.317417	-0.367733	1.58926	1.57421	-0.509983	1.57777	1.60013	-0.452101	1.41627	1.58688	-0.3415	1.32705	1.34405
2.61	-3.32853	-2.89003	-5.972	-3.32853	-2.89003	-5.972	0.453231	-0.147395	-0.0913036	-0.40971	1.55806	0.0914136	-0.374991	1.6711	0.0283794	-0.459138	1.47945	0.061944	-0.601221	0.971867	0.251141	-0.616319	0.926742	0.122335	-0.558664	0.917422	0.330756	-0.366455	1.60325	1.5732	-0.508591	1.59178	1.59964	-0.450605	1.4302	1.58636	-0.339628	1.34127	1.3424
2.62	-3.39204	-2.74107	-6.68366	-3.39204	-2.74107	-6.68366	0.419768	-0.2193	-0.0608258	-0.409639	1.55881	0.0912907	-0.374752	1.67109	0.0275955	-0.459033	1.47954	0.0623346	-0.601078	0.990978	0.261181	-0.61776	0.942598	0.133505	-0.556893	0.93881	0.342105	-0.365359	1.61702	1.57272	-0.507374	1.6056	1.59972	-0.449279	1.44392	1.58647	-0.338038	1.35517	1.34144
2.63	-3.19094	-2.73972	-6.54005	-3.19094	-2.73972	-6.54005	0.392854	-0.278383	-0.0796144	-0.409474	1.55929	0.0912663	-0.374486	1.671	0.0272268	-0.458945	1.47955	0.0625836	-0.600747	1.0119	0.27011	-0.619388	0.962395	0.143312	-0.554929	0.960711	0.351211	-0.364446	1.63058	1.57283	-0.506342	1.61923	1.60038	-0.448128	1.45743	1.58722	-0.336732	1.36878	1.34119
2.64	-2.98522	-2.43789	-6.34473	-2.98522	-2.43789	-6.34473	0.362983	-0.3178	-0.10736	-0.409255	1.55958	0.0913088	-0.374229	1.6709	0.0271275	-0.458883	1.47953	0.062734	-0.600229	1.03453	0.277631	-0.621136	0.985841	0.151435	-0.552881	0.983073	0.357935	-0.363714	1.64393	1.57354	-0.505498	1.63267	1.60162	-0.447156	1.47073	1.58861	-0.335695	1.38213	1.34164
2.65	-2.74294	-2.3945	-5.87032	-2.74294	-2.3945	-5.87032	0.303601	-0.321943	-0.107027	-0.409018	1.55976	0.0913996	-0.374007	1.67081	0.0271857	-0.45885	1.47951	0.062826	-0.599533	1.05869	0.28352	-0.62293	1.01251	0.15768	-0.550823	1.00589	0.362222	-0.363157	1.65708	1.57487	-0.50484	1.64592	1.60343	-0.446361	1.48384	1.59062	-0.334891	1.39527	1.34275
2.66	-2.48664	-2.47122	-5.06728	-2.48664	-2.47122	-5.06728	0.236124	-0.287514	-0.0905559	-0.408792	1.55985	0.0915343	-0.37383	1.67073	0.0273217	-0.458843	1.47951	0.0628951	-0.598685	1.08418	0.287639	-0.624697	1.0419	0.161968	-0.548799	1.02919	0.364083	-0.362763	1.67005	1.57679	-0.504359	1.65898	1.60577	-0.445734	1.49677	1.59318	-0.334271	1.40824	1.34446
2.67	-2.14433	-2.10709	-4.1339	-2.14433	-2.10709	-4.1339	0.168582	-0.22511	-0.0802861	-0.408599	1.5599	0.0917209	-0.373702	1.67069	0.0274837	-0.458857	1.47953	0.0629739	-0.597724	1.11082	0.28993	-0.626367	1.07354	0.164309	-0.54683	1.05298	0.363574	-0.362519	1.68285	1.57925	-0.504042	1.67187	1.60857	-0.445266	1.50955	1.59621	-0.333772	1.4211	1.3467
2.68	-1.7963	-1.6338	-3.207	-1.7963	-1.6338	-3.207	0.0971165	-0.148463	-0.081531	-0.40845	1.55994	0.0919773	-0.373619	1.67068	0.027642	-0.458886	1.4796	0.0630927	-0.596692	1.13841	0.290403	-0.62788	1.107	0.16478	-0.54493	1.0773	0.360784	-0.362407	1.6955	1.5822	-0.503874	1.68459	1.61177	-0.444944	1.52219	1.5996	-0.333322	1.43389	1.3494
2.69	-1.48462	-1.21075	-2.33277	-1.48462	-1.21075	-2.33277	0.0336568	-0.0784367	-0.0845412	-0.408352	1.55997	0.0923277	-0.373575	1.67071	0.0277834	-0.458923	1.47972	0.0632818	-0.595621	1.16681	0.289117	-0.62919	1.14191	0.163506	-0.543113	1.10217	0.355827	-0.362409	1.70801	1.58554	-0.503838	1.69718	1.61528	-0.444758	1.53474	1.60327	-0.332855	1.44664	1.35248
2.7	-1.20423	-0.814284	-1.44888	-1.20423	-0.814284	-1.44888	-0.0253788	-0.027218	-0.078005	-0.408304	1.56002	0.0928001	-0.373563	1.67077	0.0279058	-0.458963	1.47988	0.063574	-0.59453	1.19592	0.286163	-0.630264	1.17802	0.160649	-0.541398	1.12764	0.348839	-0.362507	1.72042	1.58918	-0.503915	1.70964	1.61899	-0.44469	1.54724	1.6071	-0.332321	1.45938	1.35585
2.71	-0.868998	-0.458554	-0.38142	-0.868998	-0.458554	-0.38142	-0.0848958	0.0047345	-0.0587754	-0.408301	1.56009	0.0934239	-0.373574	1.67086	0.0280137	-0.459001	1.4801	0.0640066	-0.593441	1.22567	0.281659	-0.631084	1.21514	0.156392	-0.539808	1.15378	0.339972	-0.362685	1.73274	1.59302	-0.504084	1.722	1.62282	-0.444713	1.55971	1.611	-0.331696	1.47212	1.35942
2.72	-0.50166	-0.0294788	0.816618	-0.50166	-0.0294788	0.816618	-0.145127	0.021194	-0.0450232	-0.408335	1.5602	0.094227	-0.373604	1.67097	0.0281149	-0.459033	1.48039	0.0646218	-0.592378	1.25606	0.275729	-0.63164	1.25314	0.150927	-0.53837	1.18066	0.329392	-0.362926	1.745	1.59696	-0.504327	1.73429	1.62666	-0.44479	1.5722	1.61488	-0.330979	1.48489	1.3631

## Sheet: sub1_walk1
Time (seconds)	R_Vestibular_Accel X (m/s^2)	R_Vestibular_Accel Y (m/s^2)	R_Vestibular_Accel Z (m/s^2)	L_Vestibular_Accel X (m/s^2)	L_Vestibular_Accel Y (m/s^2)	L_Vestibular_Accel Z (m/s^2)	Head Angular Velocity X (rad/s)	Head Angular Velocity Y (rad/s)	Head Angular Velocity Z (rad/s)	Right Ankle X (m)	Right Ankle Y (m)	Right Ankle Z (m)	Right Metatarsal X (m)	Right Metatarsal Y (m)	Right Metatarsal Z (m)	Right Heel X (m)	Right Heel Y (m)	Right Heel Z (m)	Left Ankle X (m)	Left Ankle Y (m)	Left Ankle Z (m)	Left Metatarsal X (m)	Left Metatarsal Y (m)	Left Metatarsal Z (m)	Left Heel X (m)	Left Heel Y (m)	Left Heel Z (m)	Right Temple X (m)	Right Temple Y (m)	Right Temple Z (m)	Left Temple X (m)	Left Temple Y (m)	Left Temple Z (m)	Back Head X (m)	Back Head Y (m)	Back Head Z (m)	Right Back X (m)	Right Back Y (m)	Right Back Z (m)
0	0.562601	-0.544742	-2.29898	0.562601	-0.544742	-2.29898	-0.0966296	0.05845	0.122855	0.562204	-2.19132	0.146972	0.585525	-2.11331	0.0311777	0.513131	-2.25765	0.167703	0.364007	-1.45689	0.116706	0.320045	-1.33136	0.112979	0.417322	-1.51212	0.0501334	0.549089	-1.65	1.59334	0.406499	-1.66473	1.6154	0.471733	-1.82669	1.60557	0.579095	-1.8169	1.33861
0.01	0.381873	-0.823809	-2.44462	0.381873	-0.823809	-2.44462	-0.0889031	0.0538552	0.0980798	0.562576	-2.18655	0.150625	0.585708	-2.11263	0.0316107	0.513131	-2.25765	0.167703	0.365712	-1.44523	0.113807	0.321438	-1.32079	0.107311	0.418234	-1.50253	0.0486017	0.546965	-1.63357	1.59092	0.40429	-1.64822	1.61291	0.469338	-1.80963	1.6029	0.579095	-1.8169	1.33861
0.02	0.278872	-0.949679	-3.45714	0.278872	-0.949679	-3.45714	-0.0162226	0.0405547	0.0878888	0.562932	-2.18088	0.154752	0.585881	-2.11183	0.0323899	0.513131	-2.25765	0.167703	0.367426	-1.43549	0.110758	0.322978	-1.31231	0.100493	0.419046	-1.49536	0.0478249	0.544788	-1.61707	1.58882	0.40204	-1.63164	1.61075	0.466913	-1.79263	1.60056	0.579095	-1.8169	1.33861
0.03	0.0213641	-0.591218	-5.26914	0.0213641	-0.591218	-5.26914	0.0770183	0.0371507	0.0931877	0.563282	-2.17413	0.159397	0.586038	-2.11087	0.033649	0.513131	-2.25765	0.167703	0.369039	-1.42727	0.107752	0.324599	-1.30549	0.0929376	0.41969	-1.49008	0.0477883	0.542572	-1.60051	1.58706	0.399765	-1.615	1.60896	0.464463	-1.77569	1.59858	0.579095	-1.8169	1.33861
0.04	-0.183405	-0.30333	-6.30259	-0.183405	-0.30333	-6.30259	0.116862	0.0592655	0.123211	0.563636	-2.16613	0.1646	0.586169	-2.10967	0.0355449	0.513131	-2.25765	0.167703	0.370435	-1.42023	0.104932	0.326209	-1.29997	0.0850324	0.420118	-1.48621	0.0483906	0.540331	-1.5839	1.58567	0.39748	-1.59831	1.60756	0.461995	-1.75878	1.59698	0.579095	-1.8169	1.33861
0.05	-0.178293	-0.223367	-5.5434	-0.178293	-0.223367	-5.5434	0.110574	0.104895	0.157275	0.564009	-2.1567	0.170396	0.586266	-2.10812	0.0382459	0.513418	-2.24347	0.180388	0.371515	-1.41413	0.102385	0.327697	-1.29544	0.0771139	0.420314	-1.48333	0.0494784	0.538084	-1.56726	1.58465	0.395203	-1.58155	1.60656	0.45952	-1.7419	1.59577	0.579095	-1.8169	1.33861
0.06	-0.00781613	-0.0421278	-3.49577	-0.00781613	-0.0421278	-3.49577	0.102269	0.154252	0.166015	0.56441	-2.14569	0.176803	0.58632	-2.10605	0.0419141	0.513736	-2.22824	0.193579	0.372227	-1.40879	0.10015	0.328955	-1.29171	0.0694622	0.420293	-1.48115	0.0508801	0.53585	-1.55058	1.584	0.392948	-1.56476	1.60595	0.457054	-1.72504	1.59494	0.576939	-1.7994	1.33895
0.07	-0.0727468	0.382075	-1.68777	-0.0727468	0.382075	-1.68777	0.0950956	0.189136	0.160226	0.564844	-2.13295	0.183816	0.586324	-2.10323	0.0466816	0.514097	-2.21159	0.207302	0.372569	-1.40412	0.0982337	0.3299	-1.28864	0.0622998	0.420101	-1.47944	0.0524335	0.533652	-1.5339	1.58369	0.390733	-1.54794	1.60571	0.454616	-1.70819	1.59448	0.574804	-1.78173	1.33938
0.08	-0.418066	0.926109	-0.800462	-0.418066	0.926109	-0.800462	0.0698237	0.191953	0.150462	0.56531	-2.11834	0.191396	0.586278	-2.09934	0.0526262	0.514508	-2.19315	0.221531	0.372592	-1.40004	0.0966214	0.330499	-1.28611	0.0557935	0.41979	-1.47805	0.0540037	0.531514	-1.51722	1.5837	0.388579	-1.53112	1.6058	0.45223	-1.69136	1.59434	0.572737	-1.76406	1.33996
0.09	-0.9772	1.26543	-0.69514	-0.9772	1.26543	-0.69514	0.0302003	0.157086	0.135655	0.565794	-2.10179	0.199474	0.586185	-2.09398	0.0597482	0.514974	-2.17265	0.236149	0.372376	-1.39648	0.0952846	0.330767	-1.28405	0.0500615	0.419414	-1.4769	0.0554904	0.529459	-1.50057	1.58398	0.386507	-1.51432	1.60615	0.449921	-1.67456	1.5945	0.570768	-1.74652	1.34072
0.1	-1.54229	1.36701	-0.9553	-1.54229	1.36701	-0.9553	-0.00307118	0.0875604	0.126635	0.566273	-2.08328	0.207938	0.586059	-2.08668	0.0679509	0.51549	-2.14998	0.25094	0.372021	-1.39343	0.0941928	0.330759	-1.28238	0.0451811	0.419022	-1.47595	0.0568267	0.52751	-1.48396	1.5845	0.384541	-1.49756	1.60674	0.447715	-1.6578	1.59492	0.56891	-1.72919	1.34164
0.11	-1.86536	1.47234	-1.32035	-1.86536	1.47234	-1.32035	-0.0170328	0.00164748	0.130661	0.566719	-2.06282	0.216643	0.585919	-2.07696	0.0770244	0.516046	-2.12521	0.265589	0.371615	-1.39086	0.0933199	0.330545	-1.28105	0.0411864	0.418654	-1.47515	0.0579751	0.525688	-1.46744	1.58524	0.382703	-1.48086	1.60752	0.445633	-1.64111	1.5956	0.567162	-1.71214	1.34272
0.12	-2.00763	1.46601	-1.90296	-2.00763	1.46601	-1.90296	-0.00438504	-0.0810399	0.147554	0.567104	-2.04051	0.225402	0.585794	-2.0644	0.0866433	0.516618	-2.0986	0.27971	0.371231	-1.38873	0.092644	0.330198	-1.28001	0.0380592	0.418337	-1.4745	0.0589219	0.524018	-1.451	1.58616	0.381014	-1.46423	1.60848	0.443696	-1.62451	1.59652	0.565506	-1.69539	1.34394
0.13	-2.07545	1.50579	-2.73909	-2.07545	1.50579	-2.73909	0.0241285	-0.152069	0.179703	0.567403	-2.0165	0.234004	0.585715	-2.04862	0.0963891	0.517172	-2.07058	0.292878	0.370913	-1.38703	0.0921441	0.32978	-1.27922	0.0357263	0.418089	-1.47396	0.0596731	0.522521	-1.43467	1.58728	0.379494	-1.44768	1.60962	0.441918	-1.608	1.59771	0.563918	-1.67897	1.34528
0.14	-1.96507	1.56766	-3.20311	-1.96507	1.56766	-3.20311	0.0408331	-0.198834	0.221556	0.567599	-1.991	0.24223	0.585716	-2.0294	0.105803	0.517664	-2.04169	0.304683	0.370677	-1.38572	0.0917991	0.329348	-1.27864	0.0340723	0.417913	-1.47352	0.0602488	0.521214	-1.41846	1.5886	0.378162	-1.43123	1.61095	0.440313	-1.5916	1.59916	0.562375	-1.66286	1.34672
0.15	-1.70833	1.61126	-2.99046	-1.70833	1.61126	-2.99046	0.0426091	-0.215792	0.253258	0.567687	-1.96422	0.249873	0.585832	-2.00662	0.114454	0.51805	-2.01247	0.314783	0.370523	-1.38472	0.0915891	0.328942	-1.27822	0.032964	0.417806	-1.47316	0.0606799	0.52011	-1.40237	1.59013	0.377032	-1.41486	1.61248	0.438891	-1.5753	1.60089	0.560857	-1.64706	1.34827
0.16	-1.40482	1.6989	-2.5013	-1.40482	1.6989	-2.5013	0.0350878	-0.211616	0.267492	0.567672	-1.93639	0.256742	0.586087	-1.98033	0.121992	0.518291	-1.98335	0.322923	0.370431	-1.384	0.0914984	0.328588	-1.27793	0.0322713	0.417756	-1.47287	0.0610035	0.519218	-1.38639	1.59189	0.376112	-1.39858	1.61422	0.437658	-1.55911	1.60289	0.559357	-1.63152	1.34996
0.17	-1.17637	1.77122	-2.35554	-1.17637	1.77122	-2.35554	0.0234786	-0.194402	0.262957	0.567573	-1.90765	0.262652	0.586492	-1.95071	0.128173	0.518357	-1.95458	0.328944	0.370374	-1.38348	0.0915152	0.328297	-1.27773	0.0318787	0.417751	-1.47263	0.0612608	0.518537	-1.37052	1.59389	0.375403	-1.38239	1.61619	0.436614	-1.54302	1.60515	0.557882	-1.61624	1.35182
0.18	-1.1081	1.68837	-2.54186	-1.1081	1.68837	-2.54186	0.00495098	-0.168646	0.257872	0.567411	-1.8781	0.267417	0.587041	-1.91807	0.132852	0.518235	-1.9262	0.332757	0.37032	-1.38311	0.0916333	0.328071	-1.27759	0.0316912	0.417775	-1.47241	0.0614939	0.518064	-1.35475	1.59612	0.3749	-1.36627	1.61839	0.435759	-1.52702	1.60765	0.556448	-1.60118	1.35387
0.19	-1.02444	1.54667	-2.36759	-1.02444	1.54667	-2.36759	-0.0195821	-0.139758	0.263874	0.567212	-1.8478	0.270863	0.587717	-1.88283	0.135976	0.517917	-1.89805	0.334336	0.370245	-1.38284	0.0918548	0.327901	-1.27749	0.0316358	0.417814	-1.47222	0.0617447	0.517792	-1.33907	1.59858	0.374593	-1.35022	1.6208	0.435087	-1.5111	1.61036	0.555078	-1.5863	1.35614
0.2	-0.884767	1.4109	-1.6461	-0.884767	1.4109	-1.6461	-0.0362085	-0.114417	0.274644	0.566998	-1.81678	0.27285	0.588507	-1.84545	0.137566	0.517407	-1.8699	0.333705	0.370131	-1.38263	0.092192	0.327779	-1.27741	0.0316608	0.417852	-1.47203	0.0620572	0.517709	-1.32348	1.60123	0.374469	-1.33424	1.6234	0.434588	-1.49526	1.61326	0.553793	-1.57158	1.35865
0.21	-0.7887	1.22972	-0.736653	-0.7887	1.22972	-0.736653	-0.038211	-0.0966377	0.290882	0.566789	-1.78505	0.273297	0.589399	-1.80638	0.137695	0.516717	-1.84149	0.330932	0.369971	-1.38242	0.0926648	0.327692	-1.27734	0.0317326	0.417878	-1.47183	0.0624807	0.517801	-1.30797	1.60405	0.374519	-1.31831	1.62617	0.434251	-1.47948	1.61631	0.552609	-1.55696	1.36139
0.22	-0.715057	0.959322	0.102524	-0.715057	0.959322	0.102524	-0.0163626	-0.0926733	0.307066	0.566599	-1.75263	0.272185	0.590393	-1.76601	0.136477	0.51587	-1.81257	0.326123	0.369767	-1.3822	0.0932961	0.327631	-1.27727	0.0318322	0.417879	-1.4716	0.0630733	0.518053	-1.29252	1.60698	0.374733	-1.30243	1.62906	0.434061	-1.46377	1.61947	0.551539	-1.54241	1.36434
0.23	-0.582456	0.859215	0.763634	-0.582456	0.859215	0.763634	0.0218459	-0.0988831	0.313797	0.566436	-1.71955	0.269553	0.591496	-1.72461	0.134054	0.514899	-1.78294	0.319402	0.369527	-1.38192	0.0941096	0.327586	-1.27719	0.0319506	0.417848	-1.47133	0.063902	0.518451	-1.27714	1.60998	0.375097	-1.28661	1.63202	0.434002	-1.44812	1.62268	0.550595	-1.52789	1.36746
0.24	-0.458453	0.766589	1.24245	-0.458453	0.766589	1.24245	0.0582272	-0.113238	0.310794	0.566308	-1.68581	0.265482	0.592723	-1.68239	0.130584	0.513839	-1.75244	0.310913	0.369261	-1.38156	0.0951287	0.327549	-1.27709	0.0320857	0.417775	-1.471	0.0650381	0.518976	-1.26182	1.61298	0.375595	-1.27084	1.63502	0.434063	-1.43253	1.62592	0.549791	-1.51338	1.37069
0.25	-0.294865	0.697171	1.59783	-0.294865	0.697171	1.59783	0.091782	-0.133595	0.29845	0.566222	-1.6514	0.260083	0.594094	-1.63945	0.126242	0.512735	-1.72096	0.300808	0.368981	-1.38108	0.096373	0.327515	-1.27698	0.0322389	0.417655	-1.47057	0.066547	0.519611	-1.24654	1.61593	0.37621	-1.25511	1.63801	0.434235	-1.41699	1.62913	0.549138	-1.49884	1.37397
0.26	-0.0948063	0.634181	1.80541	-0.0948063	0.634181	1.80541	0.126361	-0.154282	0.278894	0.566195	-1.61633	0.253486	0.595623	-1.59587	0.121208	0.511631	-1.68842	0.289246	0.368699	-1.38048	0.097853	0.327478	-1.27683	0.0324125	0.417484	-1.47004	0.0684726	0.520341	-1.2313	1.61879	0.376923	-1.23944	1.64093	0.434509	-1.40149	1.63228	0.548645	-1.48428	1.37726
0.27	0.0769216	0.663019	1.8283	0.0769216	0.663019	1.8283	0.157783	-0.169054	0.25925	0.566246	-1.58057	0.245837	0.597321	-1.55168	0.115663	0.510575	-1.65477	0.276391	0.368421	-1.37974	0.0995662	0.327432	-1.27667	0.0326071	0.417262	-1.46938	0.0708223	0.521151	-1.21609	1.62151	0.377719	-1.22382	1.64376	0.434881	-1.38603	1.63533	0.548314	-1.46968	1.38049
0.28	0.190906	0.630972	1.81833	0.190906	0.630972	1.81833	0.183698	-0.178793	0.241113	0.566398	-1.5441	0.237287	0.599192	-1.50689	0.109783	0.509618	-1.61998	0.262417	0.368146	-1.37886	0.101494	0.32737	-1.27648	0.032821	0.416996	-1.46858	0.0735627	0.52203	-1.20091	1.62405	0.378588	-1.20823	1.64646	0.435343	-1.37059	1.63825	0.54814	-1.45503	1.38362
0.29	0.341107	0.678451	1.95848	0.341107	0.678451	1.95848	0.20796	-0.183211	0.227321	0.566676	-1.50691	0.227996	0.601238	-1.46153	0.103739	0.508811	-1.58402	0.24751	0.367866	-1.37783	0.103603	0.327282	-1.27627	0.0330494	0.416692	-1.46765	0.0766262	0.522972	-1.18575	1.6264	0.379518	-1.19268	1.64899	0.435892	-1.35518	1.641	0.548117	-1.44034	1.38662
0.3	0.491436	0.76852	2.26361	0.491436	0.76852	2.26361	0.217043	-0.182475	0.215345	0.567106	-1.46896	0.218127	0.603459	-1.41559	0.0976938	0.508192	-1.54684	0.231873	0.367572	-1.37669	0.105848	0.327165	-1.27604	0.0332872	0.416365	-1.46659	0.079925	0.523968	-1.17059	1.62851	0.380505	-1.17715	1.65132	0.436525	-1.33978	1.64355	0.548236	-1.42559	1.38944
0.31	0.645172	0.819216	2.67411	0.645172	0.819216	2.67411	0.217109	-0.178729	0.200526	0.56771	-1.43022	0.207849	0.605858	-1.36911	0.0918134	0.507792	-1.50839	0.215718	0.367255	-1.37543	0.108178	0.327015	-1.27578	0.0335301	0.41603	-1.46539	0.0833666	0.525015	-1.15544	1.63037	0.381542	-1.16164	1.65343	0.437242	-1.32438	1.64588	0.548492	-1.41078	1.39205
0.32	0.744549	0.916052	2.96214	0.744549	0.916052	2.96214	0.212747	-0.17023	0.179088	0.568511	-1.39068	0.197334	0.608442	-1.32211	0.0862675	0.507638	-1.46866	0.199261	0.366914	-1.37409	0.110546	0.326833	-1.27551	0.033776	0.415706	-1.46407	0.086866	0.52611	-1.14029	1.63196	0.38263	-1.14614	1.65528	0.438044	-1.30899	1.64795	0.54888	-1.3959	1.39442
0.33	0.694092	0.864571	3.07875	0.694092	0.864571	3.07875	0.204688	-0.161331	0.156691	0.569527	-1.35035	0.186766	0.61122	-1.27465	0.0812314	0.50775	-1.42762	0.182728	0.366553	-1.37269	0.112907	0.326626	-1.2752	0.0340249	0.415407	-1.46265	0.0903558	0.527251	-1.12512	1.63325	0.383768	-1.13065	1.65686	0.43893	-1.29359	1.64974	0.549395	-1.38097	1.39651
0.34	0.619221	0.836297	3.21166	0.619221	0.836297	3.21166	0.20081	-0.153943	0.133132	0.570781	-1.30926	0.17634	0.614196	-1.22679	0.0768831	0.508154	-1.38534	0.166351	0.366187	-1.37123	0.115231	0.326401	-1.27488	0.0342784	0.415143	-1.46118	0.0937897	0.528436	-1.10994	1.63423	0.384957	-1.11518	1.65812	0.439898	-1.2782	1.65122	0.550032	-1.36598	1.3983
0.35	0.521975	0.842605	3.35096	0.521975	0.842605	3.35096	0.198513	-0.152628	0.106852	0.572294	-1.26749	0.166263	0.617364	-1.17863	0.0734001	0.508871	-1.34186	0.150374	0.365838	-1.36974	0.117495	0.326169	-1.27454	0.0345392	0.414922	-1.45966	0.0971387	0.529663	-1.09474	1.63488	0.386198	-1.09973	1.65906	0.440948	-1.26281	1.65237	0.550786	-1.35093	1.39975
0.36	0.533732	0.853156	3.54122	0.533732	0.853156	3.54122	0.201836	-0.155871	0.0788826	0.574081	-1.22511	0.156747	0.620707	-1.13028	0.0709534	0.509927	-1.29732	0.135052	0.365529	-1.36824	0.119684	0.325942	-1.2742	0.0348101	0.414752	-1.45813	0.100386	0.530928	-1.07952	1.63518	0.387489	-1.08429	1.65965	0.442078	-1.24742	1.65316	0.55166	-1.33582	1.40083
0.37	0.534144	0.87284	3.64437	0.534144	0.87284	3.64437	0.207151	-0.160928	0.0492689	0.576144	-1.18223	0.148003	0.624193	-1.0819	0.0696999	0.511341	-1.25188	0.120644	0.365285	-1.36673	0.121791	0.325732	-1.27387	0.0350925	0.414643	-1.45662	0.103522	0.532229	-1.0643	1.63513	0.388826	-1.06887	1.65988	0.443286	-1.23204	1.65357	0.55266	-1.32065	1.40152
0.38	0.591226	0.833483	3.80281	0.591226	0.833483	3.80281	0.214929	-0.161653	0.0254909	0.578466	-1.13898	0.14023	0.62778	-1.03365	0.0697712	0.513128	-1.20573	0.107397	0.365125	-1.36522	0.123814	0.32555	-1.27354	0.0353846	0.4146	-1.45511	0.106543	0.533566	-1.04906	1.6347	0.390207	-1.05347	1.65974	0.44457	-1.21667	1.6536	0.55379	-1.30542	1.40179
0.39	0.616748	0.89405	3.90664	0.616748	0.89405	3.90664	0.217698	-0.155076	0.00810184	0.581014	-1.09553	0.133611	0.631407	-0.985738	0.0712602	0.515296	-1.15912	0.0955333	0.365059	-1.36373	0.125755	0.325406	-1.27322	0.0356821	0.414631	-1.45364	0.109447	0.534941	-1.03381	1.63388	0.39163	-1.03809	1.65921	0.445927	-1.20131	1.65323	0.555058	-1.29014	1.40161
0.4	0.571351	0.970043	3.91119	0.571351	0.970043	3.91119	0.212528	-0.152548	-0.0062123	0.583736	-1.0521	0.128289	0.635006	-0.938418	0.0742039	0.51784	-1.11237	0.0852304	0.365094	-1.36225	0.127617	0.325306	-1.2729	0.0359789	0.414736	-1.45219	0.112235	0.536356	-1.01856	1.63268	0.393096	-1.02275	1.65828	0.447354	-1.18597	1.65246	0.556465	-1.27482	1.40098
0.41	0.631396	1.05635	3.92707	0.631396	1.05635	3.92707	0.19782	-0.151876	-0.0200767	0.586568	-1.00898	0.124347	0.638499	-0.891963	0.0785645	0.520735	-1.06585	0.0766033	0.365227	-1.36079	0.129406	0.325252	-1.27258	0.0362697	0.414911	-1.45078	0.114914	0.537814	-1.0033	1.63107	0.394604	-1.00743	1.65694	0.448854	-1.17064	1.65127	0.558013	-1.25945	1.39987
0.42	0.70353	1.16853	3.80422	0.70353	1.16853	3.80422	0.169722	-0.146716	-0.0330458	0.589441	-0.966511	0.121784	0.641808	-0.846687	0.084213	0.523929	-1.01997	0.0696879	0.365445	-1.35934	0.13113	0.325241	-1.27225	0.0365506	0.415146	-1.44938	0.117494	0.539319	-0.988043	1.62907	0.396159	-0.992138	1.6552	0.450431	-1.15534	1.64968	0.559699	-1.24403	1.39829
0.43	0.785369	1.21762	3.55153	0.785369	1.21762	3.55153	0.135272	-0.137894	-0.0494151	0.592293	-0.925086	0.120506	0.644859	-0.802924	0.0909172	0.527335	-0.975201	0.0644316	0.365727	-1.3579	0.132799	0.325268	-1.27191	0.0368191	0.415421	-1.448	0.119993	0.540872	-0.972781	1.62669	0.397763	-0.976863	1.65307	0.452089	-1.14004	1.6477	0.561515	-1.22859	1.39622
0.44	0.913814	1.24992	3.23487	0.913814	1.24992	3.23487	0.108071	-0.123098	-0.0764894	0.595068	-0.8851	0.120324	0.647585	-0.761015	0.0983391	0.53083	-0.932008	0.0606929	0.366047	-1.35644	0.134425	0.325323	-1.27157	0.037072	0.415713	-1.44661	0.122436	0.542476	-0.957512	1.62395	0.39942	-0.961601	1.65057	0.453831	-1.12477	1.64533	0.563454	-1.21311	1.39369
0.45	0.966431	1.04195	2.77745	0.966431	1.04195	2.77745	0.093509	-0.1058	-0.103642	0.59771	-0.846939	0.120976	0.649933	-0.72129	0.106045	0.534261	-0.890856	0.0582515	0.366372	-1.35496	0.136021	0.325396	-1.27121	0.0373051	0.415991	-1.44522	0.124854	0.544134	-0.942228	1.62089	0.401134	-0.946347	1.64773	0.455655	-1.1095	1.64263	0.565506	-1.19761	1.39071
0.46	0.981805	0.784988	2.10381	0.981805	0.784988	2.10381	0.104549	-0.0865564	-0.123142	0.600158	-0.810955	0.122136	0.651859	-0.684041	0.113532	0.53747	-0.852185	0.0568266	0.366667	-1.35344	0.137602	0.325474	-1.27084	0.0375125	0.416222	-1.44379	0.127291	0.54585	-0.926919	1.61755	0.402907	-0.931093	1.64461	0.457558	-1.09424	1.63961	0.567655	-1.18207	1.38733
0.47	0.887148	0.720697	1.0972	0.887148	0.720697	1.0972	0.136737	-0.0697325	-0.141008	0.602347	-0.777447	0.123449	0.653337	-0.649512	0.120265	0.540323	-0.816388	0.0561034	0.366898	-1.35184	0.139192	0.325548	-1.27045	0.0376895	0.416375	-1.4423	0.129795	0.547626	-0.911574	1.61398	0.404746	-0.915834	1.64124	0.459544	-1.07897	1.63634	0.569885	-1.16651	1.38358
0.48	0.746449	0.739825	-0.00142887	0.746449	0.739825	-0.00142887	0.168131	-0.0553323	-0.160833	0.604227	-0.746647	0.12456	0.654361	-0.617881	0.125735	0.542739	-0.783793	0.0557695	0.367036	-1.35013	0.140817	0.325604	-1.27004	0.0378333	0.416422	-1.44071	0.132424	0.549466	-0.896182	1.61024	0.406658	-0.90056	1.6377	0.46162	-1.06368	1.63288	0.572174	-1.1509	1.37953
0.49	0.606526	0.75575	-0.941496	0.606526	0.75575	-0.941496	0.182555	-0.042303	-0.17749	0.605766	-0.718711	0.125163	0.654945	-0.589266	0.129517	0.544699	-0.754648	0.0555574	0.367058	-1.34826	0.142506	0.325634	-1.26958	0.0379442	0.416349	-1.43897	0.135241	0.551377	-0.880733	1.60639	0.408647	-0.885261	1.63405	0.463797	-1.04834	1.62927	0.574505	-1.13525	1.37526
0.5	0.525999	0.961565	-1.53485	0.525999	0.961565	-1.53485	0.168337	-0.0298532	-0.194209	0.606955	-0.69371	0.125042	0.655129	-0.563724	0.13131	0.546242	-0.729101	0.0552821	0.366954	-1.34617	0.144296	0.325631	-1.26909	0.0380267	0.416154	-1.43702	0.138314	0.553362	-0.865218	1.60249	0.410719	-0.869927	1.63035	0.466092	-1.03293	1.62558	0.576857	-1.11955	1.37084
0.51	0.464965	1.00137	-1.67465	0.464965	1.00137	-1.67465	0.126067	-0.0189593	-0.211123	0.607797	-0.671622	0.1241	0.654961	-0.541246	0.130966	0.547444	-0.707188	0.0548672	0.36673	-1.3438	0.146225	0.325588	-1.26857	0.0380929	0.415851	-1.43476	0.141718	0.555424	-0.84963	1.59863	0.412873	-0.854547	1.62667	0.468523	-1.01742	1.62187	0.57922	-1.10378	1.36637
0.52	0.413261	0.835019	-1.56089	0.413261	0.835019	-1.56089	0.0811337	-0.0114706	-0.22261	0.608304	-0.652336	0.122366	0.654495	-0.521756	0.128482	0.548389	-0.688829	0.0543534	0.366404	-1.34106	0.148333	0.325505	-1.268	0.038166	0.415472	-1.4321	0.145534	0.557566	-0.83396	1.59485	0.415107	-0.83911	1.62307	0.471095	-1.00181	1.61819	0.581585	-1.08793	1.36192
0.53	0.34841	0.632017	-1.58255	0.34841	0.632017	-1.58255	0.0574471	-0.0109055	-0.236086	0.608504	-0.635657	0.119979	0.65378	-0.505101	0.123996	0.549153	-0.673823	0.0538805	0.366007	-1.33787	0.150663	0.325385	-1.2674	0.0382831	0.415062	-1.4289	0.149842	0.55979	-0.818202	1.59122	0.417422	-0.823605	1.61962	0.473797	-0.986078	1.61462	0.583952	-1.07197	1.35758
0.54	0.276717	0.401696	-1.9971	0.276717	0.401696	-1.9971	0.052808	-0.0122661	-0.251809	0.608442	-0.62132	0.117163	0.652865	-0.491063	0.117767	0.549792	-0.661864	0.0536366	0.36558	-1.3341	0.153254	0.325233	-1.26676	0.0384973	0.414682	-1.42503	0.154723	0.562096	-0.802345	1.58781	0.419816	-0.808019	1.61637	0.476603	-0.970245	1.6112	0.586334	-1.05591	1.35341
0.55	0.291103	0.00862219	-2.95791	0.291103	0.00862219	-2.95791	0.0743214	-0.0136659	-0.263693	0.608185	-0.609016	0.114184	0.651797	-0.479371	0.110159	0.550346	-0.652552	0.0537863	0.365171	-1.32965	0.156149	0.325063	-1.26607	0.0388802	0.414396	-1.42031	0.160259	0.564487	-0.786379	1.58468	0.422291	-0.792339	1.61338	0.479487	-0.954318	1.60803	0.588743	-1.03973	1.34947
0.56	0.30732	-0.215993	-4.75626	0.30732	-0.215993	-4.75626	0.137329	-0.00832379	-0.26856	0.60781	-0.598429	0.111299	0.650628	-0.469725	0.101619	0.550849	-0.645428	0.0544121	0.364826	-1.32438	0.159387	0.32489	-1.2653	0.0395249	0.414274	-1.41455	0.166531	0.566958	-0.770287	1.58187	0.424843	-0.776551	1.6107	0.482423	-0.938297	1.60514	0.59119	-1.02342	1.34582
0.57	0.231692	-0.0730554	-6.7775	0.231692	-0.0730554	-6.7775	0.184047	0.0200362	-0.243223	0.607398	-0.589277	0.108702	0.649417	-0.461831	0.0926416	0.551329	-0.64003	0.0554993	0.364589	-1.31813	0.163015	0.324739	-1.26441	0.0405492	0.414376	-1.40752	0.173613	0.569509	-0.754058	1.57943	0.427467	-0.760643	1.60839	0.48539	-0.922183	1.60261	0.59367	-1.00697	1.34251
0.58	0.129935	0.137742	-7.48941	0.129935	0.137742	-7.48941	0.135752	0.0818515	-0.17402	0.607023	-0.581334	0.106494	0.648229	-0.455426	0.083708	0.551811	-0.635944	0.0569549	0.364493	-1.31074	0.167077	0.324638	-1.26332	0.0420952	0.414749	-1.39898	0.181573	0.572133	-0.737692	1.57741	0.430154	-0.744607	1.60649	0.488369	-0.905974	1.60048	0.596164	-0.990399	1.3396
0.59	0.114246	0.0598681	-6.09335	0.114246	0.0598681	-6.09335	0.020087	0.150523	-0.101957	0.606741	-0.57445	0.104695	0.647131	-0.450286	0.075231	0.552313	-0.632838	0.0586394	0.364557	-1.30206	0.171623	0.324623	-1.26192	0.0443248	0.41542	-1.38868	0.190467	0.574816	-0.721214	1.57582	0.432888	-0.728445	1.60503	0.491345	-0.889673	1.59878	0.598642	-0.973718	1.33712
0.6	0.014339	-0.385671	-3.69143	0.014339	-0.385671	-3.69143	-0.0631286	0.185483	-0.068442	0.606581	-0.568519	0.103267	0.646191	-0.446222	0.0675157	0.552836	-0.630464	0.0604043	0.36478	-1.29192	0.176699	0.324733	-1.26004	0.0474077	0.416385	-1.37639	0.200332	0.577531	-0.704666	1.57465	0.435642	-0.712172	1.604	0.494307	-0.873288	1.59752	0.601064	-0.956961	1.33513
0.61	-0.359154	-1.02802	-1.88087	-0.359154	-1.02802	-1.88087	-0.0732739	0.16399	-0.0634837	0.606535	-0.563461	0.102154	0.645457	-0.44307	0.0607539	0.553367	-0.62864	0.0621217	0.36515	-1.28016	0.182348	0.32501	-1.25746	0.0515043	0.417613	-1.36189	0.211178	0.580244	-0.688089	1.57389	0.438382	-0.695812	1.60341	0.497246	-0.856834	1.59671	0.60339	-0.940162	1.33362
0.62	-0.932242	-2.00177	-1.23593	-0.932242	-2.00177	-1.23593	-0.0100023	0.0915401	-0.0729983	0.606573	-0.559197	0.101292	0.64496	-0.440681	0.0550392	0.553877	-0.627234	0.0636951	0.365645	-1.26664	0.188605	0.325497	-1.25388	0.0567429	0.419041	-1.34502	0.22297	0.582913	-0.671511	1.57351	0.441077	-0.679399	1.60321	0.500154	-0.840333	1.59632	0.605586	-0.923361	1.33261
0.63	-1.59572	-2.80967	-1.67219	-1.59572	-2.80967	-1.67219	0.113172	-0.0105621	-0.096538	0.606651	-0.555657	0.100626	0.644697	-0.43892	0.0503909	0.554339	-0.626151	0.0650591	0.366249	-1.25122	0.195484	0.326235	-1.24892	0.0631974	0.420586	-1.32569	0.235617	0.585497	-0.654958	1.57348	0.443693	-0.662972	1.60339	0.50302	-0.823813	1.59635	0.607639	-0.906591	1.33205
0.64	-2.13339	-3.14065	-2.43367	-2.13339	-3.14065	-2.43367	0.233374	-0.118872	-0.115243	0.606726	-0.552782	0.100113	0.644641	-0.437667	0.0467746	0.554731	-0.625322	0.0661785	0.366963	-1.23383	0.202977	0.327262	-1.24212	0.0708621	0.422149	-1.30394	0.248965	0.587956	-0.638452	1.57377	0.4462	-0.646571	1.60391	0.505835	-0.807305	1.59679	0.609559	-0.889879	1.33191
0.65	-2.31428	-3.05116	-2.83295	-2.31428	-3.05116	-2.83295	0.296036	-0.2138	-0.123128	0.606769	-0.550516	0.0997227	0.644749	-0.436817	0.0441111	0.555044	-0.624702	0.0670473	0.367805	-1.21439	0.211038	0.328614	-1.23297	0.079629	0.423625	-1.27991	0.262793	0.590252	-0.622015	1.57437	0.448569	-0.63024	1.60477	0.50859	-0.790841	1.59762	0.611371	-0.873245	1.33216
0.66	-2.05566	-2.65643	-2.88105	-2.05566	-2.65643	-2.88105	0.306745	-0.277812	-0.146623	0.606767	-0.548797	0.0994327	0.644971	-0.436273	0.0422768	0.555278	-0.624252	0.0676842	0.368809	-1.1929	0.219574	0.330314	-1.22098	0.0892748	0.424911	-1.25388	0.276818	0.592362	-0.605664	1.57527	0.450773	-0.614019	1.60594	0.511271	-0.774452	1.59883	0.613107	-0.856697	1.33276
0.67	-1.79973	-1.96401	-3.12326	-1.79973	-1.96401	-3.12326	0.243668	-0.293028	-0.189442	0.606725	-0.547545	0.0992246	0.645261	-0.43595	0.0411135	0.55544	-0.623937	0.0681252	0.370019	-1.1694	0.228443	0.332374	-1.20569	0.09947	0.425924	-1.22626	0.290714	0.59427	-0.589412	1.57648	0.452796	-0.59794	1.60741	0.51386	-0.758163	1.60039	0.614794	-0.840236	1.33368
0.68	-1.57415	-1.67448	-3.17463	-1.57415	-1.67448	-3.17463	0.108907	-0.266124	-0.236302	0.60666	-0.54667	0.0990816	0.645581	-0.435779	0.0404517	0.55554	-0.623722	0.0684146	0.371476	-1.14402	0.237466	0.334786	-1.18676	0.109817	0.42662	-1.1975	0.304135	0.595966	-0.573265	1.57802	0.454624	-0.582024	1.60918	0.516326	-0.741994	1.6023	0.616442	-0.823861	1.33493
0.69	-1.24678	-1.87856	-2.73442	-1.24678	-1.87856	-2.73442	-0.0199664	-0.198222	-0.284692	0.606587	-0.54608	0.0989908	0.645902	-0.435708	0.040134	0.555591	-0.623574	0.0685987	0.373207	-1.11693	0.246447	0.337516	-1.16403	0.119908	0.42701	-1.16809	0.316747	0.597448	-0.557225	1.57988	0.45625	-0.566281	1.61124	0.518625	-0.725962	1.60451	0.618047	-0.807568	1.33648
0.7	-1.09084	-2.10176	-2.32201	-1.09084	-2.10176	-2.32201	-0.0908503	-0.114231	-0.323284	0.606521	-0.545697	0.0989449	0.646206	-0.435693	0.0400285	0.555604	-0.623465	0.0687205	0.375213	-1.08833	0.255193	0.340499	-1.13753	0.129382	0.427171	-1.13844	0.328237	0.598719	-0.541291	1.58209	0.457668	-0.550703	1.61358	0.520715	-0.710078	1.607	0.6196	-0.791356	1.33835
0.71	-1.07604	-2.18255	-2.06584	-1.07604	-2.18255	-2.06584	-0.105154	-0.0411792	-0.341598	0.606471	-0.545451	0.0989431	0.64648	-0.435702	0.0400363	0.555589	-0.623373	0.0688175	0.377456	-1.05845	0.263509	0.343649	-1.10748	0.137955	0.427247	-1.10879	0.33833	0.599789	-0.525458	1.58461	0.458877	-0.535272	1.61621	0.522568	-0.694345	1.60973	0.621085	-0.775222	1.34054
0.72	-0.972285	-2.17463	-1.72111	-0.972285	-2.17463	-1.72111	-0.0799405	0.00833719	-0.34324	0.60644	-0.545289	0.0989918	0.646717	-0.435707	0.0400906	0.555552	-0.62328	0.0689205	0.379868	-1.02748	0.271193	0.346865	-1.07428	0.145431	0.427413	-1.07925	0.346791	0.600669	-0.509717	1.58742	0.459882	-0.519967	1.61909	0.524177	-0.67876	1.61268	0.622495	-0.75916	1.34305
0.73	-0.750199	-1.98976	-1.28092	-0.750199	-1.98976	-1.28092	-0.0349938	0.0458669	-0.339412	0.606424	-0.545163	0.0991041	0.646913	-0.435691	0.0401523	0.555494	-0.623176	0.0690539	0.382362	-0.995601	0.278036	0.350037	-1.03844	0.151693	0.427847	-1.04974	0.353433	0.601376	-0.494061	1.59048	0.460694	-0.504766	1.62221	0.525553	-0.663309	1.61582	0.623823	-0.74316	1.34587
0.74	-0.601691	-1.62728	-0.937488	-0.601691	-1.62728	-0.937488	0.00180717	0.0700742	-0.33293	0.606413	-0.545037	0.0992992	0.647064	-0.435644	0.0402038	0.555417	-0.623056	0.0692372	0.384859	-0.962975	0.283839	0.353055	-1.00055	0.156686	0.428693	-1.02013	0.358119	0.601925	-0.478481	1.59375	0.461327	-0.48965	1.62554	0.526715	-0.647977	1.61911	0.625072	-0.727214	1.349
0.75	-0.414266	-1.25847	-0.491937	-0.414266	-1.25847	-0.491937	0.0153365	0.0807152	-0.324617	0.606396	-0.544884	0.0996001	0.647168	-0.435561	0.0402429	0.555318	-0.622916	0.0694884	0.387292	-0.929724	0.288432	0.355815	-0.961104	0.160398	0.430044	-0.990276	0.360762	0.602332	-0.462967	1.59717	0.461797	-0.4746	1.62903	0.527687	-0.632745	1.62251	0.626248	-0.711316	1.35239
0.76	-0.161646	-0.912386	0.129534	-0.161646	-0.912386	0.129534	0.0149518	0.0857106	-0.324422	0.606363	-0.544681	0.100032	0.647227	-0.435444	0.0402769	0.555198	-0.622753	0.0698278	0.389611	-0.895939	0.291692	0.358233	-0.920522	0.162855	0.431922	-0.96004	0.361323	0.602611	-0.447511	1.6007	0.462119	-0.4596	1.63262	0.528493	-0.617592	1.62598	0.627361	-0.69547	1.35601
0.77	0.0668411	-0.623757	0.817618	0.0668411	-0.623757	0.817618	-0.000453589	0.0922484	-0.326153	0.606303	-0.544413	0.100623	0.64724	-0.435293	0.0403177	0.55506	-0.622561	0.0702822	0.391785	-0.861676	0.293539	0.360246	-0.879077	0.164107	0.434284	-0.929322	0.359801	0.602779	-0.432104	1.60427	0.46231	-0.444629	1.63626	0.529156	-0.602499	1.62946	0.628426	-0.679685	1.35981
0.78	0.260281	-0.375634	1.46756	0.260281	-0.375634	1.46756	-0.0323673	0.0991403	-0.323576	0.606207	-0.544072	0.101395	0.647213	-0.435113	0.0403782	0.554906	-0.622328	0.0708883	0.393797	-0.826955	0.293936	0.36182	-0.836919	0.164224	0.437027	-0.898042	0.356229	0.602849	-0.416733	1.60785	0.462388	-0.429674	1.6399	0.529701	-0.587447	1.63291	0.629457	-0.663969	1.36374
0.79	0.471854	-0.249061	2.06925	0.471854	-0.249061	2.06925	-0.0720108	0.108692	-0.316728	0.606073	-0.543651	0.10237	0.647152	-0.434907	0.040469	0.554741	-0.622034	0.0716937	0.395643	-0.791764	0.292875	0.362945	-0.794104	0.163292	0.440011	-0.866131	0.350669	0.602836	-0.401388	1.61137	0.462373	-0.414725	1.64346	0.530148	-0.572414	1.63626	0.630454	-0.648326	1.36773
0.8	0.6863	-0.0912317	2.45807	0.6863	-0.0912317	2.45807	-0.109097	0.121835	-0.308712	0.605901	-0.543143	0.103563	0.647068	-0.434682	0.0405981	0.554565	-0.621658	0.0727521	0.397316	-0.756075	0.290376	0.363629	-0.750643	0.161399	0.443075	-0.833524	0.343212	0.602757	-0.386056	1.61478	0.46228	-0.399776	1.64691	0.53051	-0.557382	1.63946	0.631406	-0.632744	1.37171
0.81	0.903575	-0.0348753	2.5811	0.903575	-0.0348753	2.5811	-0.134816	0.140078	-0.297865	0.6057	-0.542543	0.104984	0.646973	-0.434441	0.0407702	0.554377	-0.621175	0.0741148	0.398802	-0.719846	0.286481	0.363894	-0.706529	0.158638	0.446065	-0.800144	0.33397	0.602624	-0.370727	1.61805	0.462122	-0.384821	1.65019	0.530795	-0.542335	1.64247	0.632285	-0.617206	1.37562
0.82	1.01963	-0.0440152	2.38236	1.01963	-0.0440152	2.38236	-0.142987	0.164507	-0.270057	0.605489	-0.541848	0.106641	0.646879	-0.43419	0.0409874	0.554178	-0.620566	0.0758208	0.400081	-0.683031	0.281259	0.363769	-0.661763	0.155105	0.448841	-0.765904	0.32308	0.60245	-0.355389	1.62115	0.461912	-0.369846	1.65326	0.531009	-0.527258	1.64524	0.633064	-0.601692	1.37939
0.83	1.13163	0.180256	2.11969	1.13163	0.180256	2.11969	-0.143321	0.190067	-0.232811	0.605295	-0.541061	0.10853	0.646797	-0.433932	0.0412489	0.553977	-0.619824	0.0778892	0.401125	-0.645581	0.274803	0.363294	-0.616355	0.150906	0.451297	-0.730712	0.310701	0.602245	-0.340033	1.62405	0.461663	-0.354837	1.6561	0.53116	-0.512141	1.64775	0.633726	-0.586196	1.38296
0.84	1.19665	0.222167	2.10605	1.19665	0.222167	2.10605	-0.144894	0.21656	-0.19311	0.605139	-0.540184	0.110632	0.646737	-0.43367	0.0415506	0.553793	-0.618953	0.0803143	0.401904	-0.607452	0.267239	0.362511	-0.570317	0.146161	0.453357	-0.694476	0.297011	0.602018	-0.324647	1.62673	0.461385	-0.339781	1.65869	0.53126	-0.496976	1.64999	0.634258	-0.570716	1.38628
0.85	1.18274	0.265003	2.33191	1.18274	0.265003	2.33191	-0.143892	0.235812	-0.151283	0.605041	-0.539223	0.112913	0.646704	-0.433401	0.0418845	0.553644	-0.61797	0.0830649	0.402397	-0.568605	0.258717	0.361461	-0.523662	0.141012	0.454978	-0.657118	0.282202	0.601778	-0.309221	1.62917	0.461085	-0.324664	1.66101	0.531314	-0.48176	1.65195	0.634654	-0.555259	1.38932
0.86	1.09831	0.373265	2.61934	1.09831	0.373265	2.61934	-0.146057	0.238791	-0.121212	0.605009	-0.538179	0.115326	0.6467	-0.433125	0.0422388	0.553542	-0.616896	0.0860878	0.40259	-0.529011	0.249415	0.360189	-0.476399	0.135623	0.456145	-0.618579	0.26648	0.601532	-0.293748	1.63134	0.46077	-0.309478	1.66303	0.531329	-0.46649	1.65363	0.634906	-0.539834	1.39203
0.87	0.93519	0.463588	2.8123	0.93519	0.463588	2.8123	-0.161244	0.220555	-0.102856	0.605043	-0.537051	0.117822	0.646724	-0.432839	0.0426007	0.553486	-0.61575	0.0893145	0.402481	-0.48865	0.239524	0.358736	-0.428544	0.130178	0.456857	-0.57882	0.250058	0.601282	-0.278224	1.63324	0.460442	-0.294219	1.66475	0.531307	-0.451165	1.65501	0.63501	-0.524449	1.39441
0.88	0.826794	0.456203	3.0174	0.826794	0.456203	3.0174	-0.188683	0.188445	-0.0955173	0.60513	-0.535836	0.120352	0.646772	-0.432544	0.0429592	0.553465	-0.614552	0.0926713	0.402077	-0.447515	0.229249	0.35715	-0.380123	0.124877	0.457126	-0.537824	0.233168	0.601027	-0.262653	1.63484	0.460105	-0.278888	1.66615	0.531248	-0.435787	1.6561	0.634968	-0.50911	1.39643
0.89	0.723506	0.23738	3.21924	0.723506	0.23738	3.21924	-0.2131	0.149275	-0.0926095	0.605252	-0.534537	0.122875	0.646838	-0.432243	0.0433067	0.553459	-0.613317	0.0960868	0.401394	-0.405619	0.218804	0.355487	-0.331188	0.119924	0.456967	-0.495602	0.216053	0.60076	-0.247042	1.63611	0.459758	-0.263489	1.66721	0.531145	-0.420359	1.6569	0.634792	-0.493817	1.39808
0.9	0.64822	0.0215685	3.37184	0.64822	0.0215685	3.37184	-0.217308	0.104708	-0.0873059	0.605389	-0.533162	0.125361	0.646917	-0.431942	0.04364	0.553453	-0.612056	0.0994958	0.400454	-0.362994	0.208406	0.35381	-0.281822	0.11552	0.456396	-0.4522	0.198976	0.600477	-0.231402	1.63704	0.459399	-0.248028	1.66793	0.530993	-0.404885	1.6574	0.634503	-0.478565	1.39936
0.91	0.672188	-0.0711729	3.46016	0.672188	-0.0711729	3.46016	-0.204017	0.0620493	-0.0777607	0.605524	-0.531727	0.127785	0.647003	-0.431646	0.0439593	0.553437	-0.610779	0.102842	0.399285	-0.319703	0.198277	0.352188	-0.232144	0.111855	0.455419	-0.407718	0.182213	0.600169	-0.215744	1.63762	0.459024	-0.232517	1.66828	0.530785	-0.389373	1.65759	0.634125	-0.463346	1.40026
0.92	0.726354	-0.191302	3.44898	0.726354	-0.191302	3.44898	-0.178276	0.0334306	-0.0613597	0.605642	-0.530248	0.130133	0.647096	-0.431362	0.044267	0.553409	-0.60949	0.106083	0.39792	-0.275849	0.188643	0.350695	-0.182306	0.109101	0.45404	-0.362317	0.16605	0.59983	-0.200078	1.63782	0.458625	-0.216965	1.66828	0.530517	-0.373826	1.65748	0.633684	-0.448149	1.40078
0.93	0.681785	-0.314267	3.29808	0.681785	-0.314267	3.29808	-0.137997	0.0129099	-0.0387931	0.605738	-0.528742	0.132393	0.647198	-0.431091	0.0445648	0.553376	-0.608195	0.10919	0.396396	-0.231586	0.179722	0.349399	-0.132495	0.10741	0.45227	-0.316216	0.150764	0.599451	-0.184412	1.63764	0.458195	-0.201383	1.6679	0.530189	-0.358252	1.65707	0.633195	-0.432965	1.40091
0.94	0.68348	-0.296558	3.24907	0.68348	-0.296558	3.24907	-0.0983242	-0.00670821	-0.0167709	0.605817	-0.527223	0.13456	0.647306	-0.430834	0.0448508	0.553349	-0.606895	0.11215	0.394754	-0.187123	0.171719	0.348361	-0.0829455	0.106896	0.450141	-0.269689	0.136606	0.599024	-0.168752	1.63709	0.457724	-0.185782	1.66717	0.529796	-0.342658	1.65634	0.63267	-0.417785	1.40065
0.95	0.679328	-0.3949	3.32874	0.679328	-0.3949	3.32874	-0.0708953	-0.0223849	0.00734876	0.605889	-0.525705	0.136632	0.64742	-0.430587	0.0451167	0.553338	-0.605594	0.114968	0.393039	-0.142731	0.164795	0.347621	-0.033943	0.107624	0.44771	-0.223058	0.123785	0.598543	-0.153102	1.63615	0.457207	-0.170167	1.66608	0.529333	-0.327049	1.65531	0.632109	-0.402603	1.39999
0.96	0.616374	-0.405887	3.34484	0.616374	-0.405887	3.34484	-0.0564903	-0.0380157	0.033359	0.605971	-0.524191	0.138613	0.647538	-0.430345	0.0453502	0.553355	-0.604296	0.117657	0.391299	-0.0987391	0.159061	0.347196	0.0141781	0.109605	0.445063	-0.176681	0.112456	0.598002	-0.137464	1.63485	0.456633	-0.154542	1.66464	0.528793	-0.311428	1.65396	0.631508	-0.387414	1.39894
0.97	0.591727	-0.313502	3.33015	0.591727	-0.313502	3.33015	-0.0590488	-0.0527257	0.049372	0.606083	-0.522681	0.140507	0.647658	-0.430104	0.0455383	0.553414	-0.602999	0.120242	0.389592	-0.0555203	0.15456	0.347068	0.0610411	0.11278	0.442315	-0.130946	0.102708	0.597394	-0.121838	1.63318	0.455999	-0.138912	1.66285	0.528168	-0.295796	1.65229	0.630857	-0.372218	1.3975
0.98	0.566261	-0.347671	3.23187	0.566261	-0.347671	3.23187	-0.0705413	-0.0643456	0.0528636	0.606244	-0.521165	0.142327	0.647786	-0.429861	0.0456711	0.553531	-0.601697	0.122754	0.387977	-0.0134756	0.15126	0.347195	0.106237	0.117003	0.439599	-0.0862731	0.094556	0.596715	-0.106222	1.63117	0.455299	-0.123276	1.66072	0.527448	-0.280158	1.65031	0.630142	-0.357015	1.39568
0.99	0.539138	-0.572824	2.96886	0.539138	-0.572824	2.96886	-0.0803818	-0.0755588	0.0600694	0.606472	-0.519626	0.144085	0.647924	-0.429612	0.0457435	0.55372	-0.600376	0.125235	0.38652	0.0269807	0.149052	0.347518	0.149342	0.12204	0.437065	-0.0431101	0.0879318	0.59596	-0.0906107	1.62884	0.454532	-0.107633	1.65827	0.526622	-0.264516	1.64804	0.629347	-0.341805	1.39347
1	0.618224	-0.768711	2.54584	0.618224	-0.768711	2.54584	-0.0749349	-0.0779906	0.0757224	0.606784	-0.518038	0.145804	0.648078	-0.429358	0.0457553	0.553995	-0.599013	0.127731	0.385287	0.0654372	0.147746	0.347972	0.189949	0.12756	0.434862	-0.00191877	0.0826826	0.595128	-0.0750009	1.62622	0.453696	-0.0919837	1.65553	0.525684	-0.248867	1.64549	0.628456	-0.326587	1.3909
1.01	0.670818	-0.797908	1.888	0.670818	-0.797908	1.888	-0.0565647	-0.06758	0.0938447	0.607191	-0.516369	0.147511	0.648251	-0.429098	0.0457115	0.554363	-0.597577	0.1303	0.384346	0.10151	0.147082	0.348503	0.227688	0.133156	0.433125	0.0368492	0.0785808	0.594215	-0.059387	1.62336	0.452791	-0.0763254	1.65255	0.524627	-0.233209	1.64268	0.627457	-0.311354	1.388
1.02	0.703315	-0.770116	1.21134	0.703315	-0.770116	1.21134	-0.0466693	-0.0458345	0.113524	0.607704	-0.514581	0.149242	0.648445	-0.428831	0.0456223	0.554831	-0.596028	0.133005	0.383757	0.134867	0.146745	0.349082	0.262258	0.138357	0.431972	0.0727752	0.0753477	0.593222	-0.0437604	1.62029	0.451813	-0.0606493	1.64937	0.523445	-0.217532	1.63965	0.626342	-0.296096	1.38479
1.03	0.800006	-0.919275	0.648143	0.800006	-0.919275	0.648143	-0.0334564	-0.0153979	0.131058	0.608326	-0.512629	0.151039	0.648663	-0.428555	0.0455009	0.555398	-0.594315	0.13591	0.383572	0.165255	0.146389	0.349709	0.293451	0.142669	0.431487	0.105499	0.0726831	0.592147	-0.0281091	1.61707	0.450759	-0.0449407	1.64604	0.522131	-0.201829	1.63644	0.625112	-0.280795	1.38134
1.04	0.900718	-0.990358	-0.0877749	0.900718	-0.990358	-0.0877749	-0.00100738	0.0194328	0.143829	0.609055	-0.510462	0.152945	0.648903	-0.428268	0.0453623	0.556058	-0.592384	0.139078	0.383822	0.192516	0.145677	0.35042	0.321165	0.145619	0.431706	0.134742	0.0703007	0.590993	-0.0124197	1.61377	0.449621	-0.0291842	1.64263	0.520679	-0.186089	1.63309	0.623776	-0.265424	1.37771
1.05	0.889774	-0.757042	-1.08665	0.889774	-0.757042	-1.08665	0.0260874	0.061436	0.154436	0.609886	-0.508024	0.155004	0.649164	-0.427968	0.0452234	0.556802	-0.590171	0.142572	0.384515	0.216597	0.144326	0.351271	0.345413	0.146816	0.432598	0.160329	0.0679671	0.58976	0.00331938	1.61043	0.448399	-0.0133673	1.63919	0.519089	-0.170305	1.62966	0.622348	-0.249953	1.37396
1.06	0.808757	-0.50208	-1.86335	0.808757	-0.50208	-1.86335	0.0101991	0.110014	0.163025	0.610809	-0.505253	0.157253	0.649441	-0.427649	0.0451052	0.557615	-0.587607	0.146452	0.385641	0.237562	0.142152	0.352335	0.366316	0.146006	0.43406	0.182206	0.0655394	0.58845	0.0191171	1.60711	0.447092	0.00251837	1.63577	0.517369	-0.154466	1.62619	0.620847	-0.234346	1.37018
1.07	0.787038	-0.545958	-1.93612	0.787038	-0.545958	-1.93612	-0.032202	0.161864	0.161072	0.611811	-0.502085	0.159729	0.649728	-0.427303	0.0450361	0.558481	-0.584613	0.150776	0.387173	0.255582	0.139105	0.353684	0.384089	0.14312	0.435933	0.200454	0.0629886	0.587066	0.0349783	1.60386	0.445701	0.0184786	1.63242	0.515533	-0.138564	1.62274	0.619293	-0.218567	1.36643
1.08	0.745246	-0.726171	-1.49274	0.745246	-0.726171	-1.49274	-0.0655057	0.211833	0.152596	0.612875	-0.498453	0.162463	0.650019	-0.426919	0.0450576	0.559383	-0.581094	0.155605	0.389071	0.27093	0.135275	0.355384	0.399027	0.138275	0.438035	0.215293	0.0604032	0.585609	0.0509036	1.60073	0.444231	0.0345182	1.62919	0.513598	-0.122588	1.61935	0.617705	-0.202586	1.36277
1.09	0.591467	-0.864565	-0.956288	0.591467	-0.864565	-0.956288	-0.0817294	0.252575	0.153436	0.613982	-0.494281	0.165487	0.650306	-0.426484	0.0452295	0.5603	-0.576938	0.161004	0.391282	0.283956	0.13087	0.357476	0.411485	0.13175	0.440182	0.22707	0.057969	0.584085	0.0668895	1.59776	0.442686	0.0506397	1.62611	0.511583	-0.106532	1.61607	0.616095	-0.186385	1.35927
1.1	0.243735	-0.877113	-0.858112	0.243735	-0.877113	-0.858112	-0.0764744	0.269071	0.160642	0.615112	-0.489477	0.168835	0.650583	-0.425976	0.0456329	0.561215	-0.572003	0.167043	0.393731	0.29506	0.126176	0.359965	0.421855	0.12393	0.442213	0.236223	0.0559256	0.582501	0.0829294	1.59496	0.441079	0.0668418	1.62322	0.509508	-0.0903937	1.61294	0.614472	-0.169958	1.35595
1.11	-0.111865	-1.01588	-1.68277	-0.111865	-1.01588	-1.68277	-0.0335306	0.243883	0.166303	0.616241	-0.483923	0.172544	0.650842	-0.425359	0.0463721	0.562112	-0.566125	0.173802	0.396322	0.304656	0.121495	0.362805	0.430533	0.11525	0.443995	0.243244	0.0544981	0.580867	0.0990149	1.59239	0.439421	0.0831209	1.62057	0.50739	-0.0741814	1.61001	0.612836	-0.153318	1.35284
1.12	-0.364838	-0.917692	-3.81746	-0.364838	-0.917692	-3.81746	0.074381	0.189635	0.169259	0.617345	-0.477482	0.176655	0.651074	-0.424573	0.0475729	0.562974	-0.559113	0.181364	0.39893	0.313117	0.11709	0.365902	0.43788	0.106133	0.445436	0.248623	0.0538241	0.579195	0.115136	1.59007	0.437727	0.0994708	1.61819	0.505245	-0.0579079	1.60734	0.611182	-0.13649	1.34997
1.13	-0.792996	-0.182449	-6.29113	-0.792996	-0.182449	-6.29113	0.14498	0.150402	0.198133	0.6184	-0.469992	0.181216	0.651268	-0.423524	0.0493787	0.563784	-0.550756	0.189807	0.401405	0.320725	0.113136	0.369105	0.444189	0.0969497	0.44649	0.252792	0.0539121	0.577502	0.131281	1.58804	0.436013	0.115882	1.61612	0.503093	-0.0415881	1.60497	0.609508	-0.11951	1.34738
1.14	-1.10097	-0.0126477	-6.6484	-1.10097	-0.0126477	-6.6484	0.0829217	0.146161	0.265973	0.619387	-0.461283	0.186276	0.651415	-0.422077	0.0519431	0.564526	-0.540831	0.199188	0.403599	0.327639	0.109718	0.372226	0.44966	0.0880043	0.447154	0.256093	0.0546536	0.575804	0.147442	1.58634	0.434295	0.132342	1.6144	0.500949	-0.0252366	1.60295	0.607822	-0.102414	1.3451
1.15	-0.771299	-0.508819	-4.41037	-0.771299	-0.508819	-4.41037	0.0314125	0.169753	0.298389	0.620292	-0.451182	0.191878	0.65151	-0.420048	0.0554189	0.565189	-0.529117	0.209532	0.405395	0.333915	0.106853	0.375068	0.454408	0.0795398	0.447468	0.258768	0.0558725	0.574117	0.16361	1.58498	0.432589	0.148833	1.61304	0.49883	-0.00886976	1.60129	0.606148	-0.085238	1.34319
1.16	-0.616406	-0.202108	-2.35892	-0.616406	-0.202108	-2.35892	0.0532826	0.203591	0.278194	0.621101	-0.439527	0.198054	0.651556	-0.417199	0.059942	0.565765	-0.515406	0.22082	0.40673	0.339556	0.104513	0.377467	0.458493	0.0717362	0.4475	0.260985	0.057377	0.572455	0.179776	1.58398	0.430911	0.165332	1.61204	0.496753	0.00749345	1.60001	0.604525	-0.0680154	1.3417
1.17	-0.888708	0.554727	-1.58776	-0.888708	0.554727	-1.58776	0.0355613	0.229533	0.255931	0.621805	-0.426177	0.204817	0.651562	-0.413238	0.0656131	0.566254	-0.499535	0.232978	0.407603	0.34456	0.102639	0.379323	0.461953	0.0647073	0.447331	0.262854	0.0589964	0.570832	0.195925	1.58335	0.429273	0.181813	1.61139	0.49474	0.0238313	1.59907	0.603002	-0.050784	1.34065
1.18	-1.1701	0.801796	-1.47396	-1.1701	0.801796	-1.47396	-0.0230937	0.233703	0.227319	0.622392	-0.411019	0.212154	0.65155	-0.40782	0.072475	0.566656	-0.481403	0.245867	0.408061	0.34894	0.101157	0.380613	0.464835	0.0585112	0.447037	0.264447	0.0605981	0.569263	0.212042	1.58306	0.427691	0.198247	1.61106	0.492816	0.040122	1.59846	0.601626	-0.0335905	1.34005
1.19	-1.44764	0.969488	-1.98651	-1.44764	0.969488	-1.98651	-0.0645768	0.218493	0.181383	0.622845	-0.39398	0.220019	0.65155	-0.400568	0.0804924	0.566982	-0.461001	0.259279	0.408187	0.352716	0.0999932	0.381377	0.46719	0.053172	0.446683	0.265805	0.0620886	0.567763	0.228109	1.58311	0.42618	0.214609	1.61104	0.491007	0.0563454	1.59816	0.600428	-0.016492	1.3399
1.2	-1.82213	1.25782	-2.87191	-1.82213	1.25782	-2.87191	-0.109465	0.190783	0.149114	0.62314	-0.375042	0.228326	0.651595	-0.391096	0.0895358	0.567239	-0.438428	0.272947	0.408082	0.355916	0.0990816	0.381696	0.469078	0.0486953	0.446319	0.266954	0.0634089	0.566348	0.244112	1.58348	0.424757	0.230875	1.61129	0.48933	0.0724828	1.59816	0.59942	0.000448299	1.34015
1.21	-1.98713	1.35781	-3.23556	-1.98713	1.35781	-3.23556	-0.165033	0.159868	0.134606	0.623256	-0.354244	0.236953	0.651718	-0.379041	0.0993793	0.567433	-0.41391	0.286551	0.40785	0.358566	0.098373	0.381675	0.470558	0.0450697	0.445985	0.267909	0.0645283	0.565037	0.26004	1.58416	0.423437	0.247025	1.6118	0.487798	0.0885184	1.59847	0.598587	0.0171677	1.34075
1.22	-2.01678	1.2236	-3.11684	-2.01678	1.2236	-3.11684	-0.195976	0.128317	0.119614	0.623183	-0.331696	0.245745	0.651937	-0.36411	0.109714	0.567554	-0.387796	0.29975	0.407581	0.360703	0.0978332	0.381419	0.471689	0.042256	0.445707	0.268689	0.0654399	0.563848	0.27588	1.58515	0.422234	0.263046	1.61257	0.486416	0.104442	1.59909	0.59789	0.0336102	1.34166
1.23	-2.16528	1.19708	-3.13806	-2.16528	1.19708	-3.13806	-0.201884	0.0846459	0.1073	0.622921	-0.30757	0.254538	0.652254	-0.346117	0.120175	0.567589	-0.360533	0.312205	0.40734	0.362369	0.0974384	0.381028	0.472523	0.0401772	0.445504	0.26931	0.0661563	0.5628	0.291619	1.58643	0.421161	0.278929	1.6136	0.48519	0.120247	1.60006	0.597279	0.0497321	1.34283
1.24	-2.31741	1.14755	-3.2367	-2.31741	1.14755	-3.2367	-0.201815	0.0238171	0.104187	0.622488	-0.282084	0.263161	0.652648	-0.324998	0.130384	0.567523	-0.332612	0.323615	0.407159	0.363622	0.0971697	0.380586	0.473118	0.0387229	0.445381	0.269797	0.0667041	0.561906	0.307244	1.588	0.420227	0.294672	1.6149	0.484124	0.13593	1.60138	0.596706	0.0655064	1.34424
1.25	-2.26811	1.04039	-3.15715	-2.26811	1.04039	-3.15715	-0.190019	-0.0422719	0.101872	0.621914	-0.255468	0.271445	0.653082	-0.300821	0.139978	0.567346	-0.304478	0.333733	0.407044	0.364529	0.0970107	0.380151	0.473526	0.0377661	0.445335	0.270173	0.0671164	0.561175	0.322747	1.58987	0.419436	0.310272	1.61648	0.483221	0.151482	1.60308	0.596132	0.0809252	1.34586
1.26	-2.18218	0.946291	-3.14158	-2.18218	0.946291	-3.14158	-0.167202	-0.103332	0.0997411	0.621234	-0.227941	0.279203	0.653501	-0.273779	0.148639	0.56706	-0.276444	0.342369	0.406979	0.365163	0.0969478	0.37976	0.473797	0.0371817	0.445351	0.270459	0.0674278	0.56061	0.338117	1.59201	0.418793	0.325734	1.61834	0.482475	0.166901	1.60514	0.595539	0.0959997	1.34769
1.27	-2.13311	0.874054	-3.21149	-2.13311	0.874054	-3.21149	-0.139175	-0.157628	0.101407	0.62049	-0.199676	0.286225	0.653838	-0.244178	0.156103	0.566675	-0.24865	0.349386	0.40694	0.365593	0.096971	0.379428	0.473976	0.0368584	0.445412	0.270678	0.0676725	0.560207	0.353352	1.59442	0.418297	0.341063	1.6205	0.481883	0.182183	1.60756	0.594929	0.110757	1.34975
1.28	-1.95774	0.787661	-2.91848	-1.95774	0.787661	-2.91848	-0.108864	-0.200221	0.107875	0.619721	-0.170793	0.292287	0.654032	-0.212398	0.162173	0.566213	-0.221074	0.35469	0.406899	0.365884	0.0970758	0.379158	0.474099	0.0367049	0.445493	0.270848	0.0678851	0.559955	0.368448	1.59707	0.417948	0.356266	1.62293	0.481434	0.197331	1.61032	0.594318	0.125235	1.35205
1.29	-1.75782	0.598461	-2.17887	-1.75782	0.598461	-2.17887	-0.0723552	-0.225117	0.118236	0.618961	-0.141365	0.297168	0.654028	-0.178849	0.166717	0.565698	-0.193588	0.358225	0.406829	0.366092	0.0972647	0.378946	0.474194	0.0366529	0.445569	0.270989	0.0681026	0.55984	0.383405	1.59993	0.417741	0.371352	1.62563	0.481114	0.212349	1.61338	0.59373	0.139482	1.35459
1.3	-1.50915	0.34	-1.16873	-1.50915	0.34	-1.16873	-0.0227675	-0.236665	0.139775	0.618232	-0.111423	0.300686	0.653794	-0.143909	0.169665	0.565151	-0.166013	0.359964	0.406714	0.366264	0.0975481	0.378783	0.474283	0.036656	0.445623	0.271123	0.0683679	0.559849	0.398224	1.60297	0.417668	0.386334	1.62857	0.480911	0.227245	1.6167	0.593192	0.153548	1.35739
1.31	-1.24995	0.282595	-0.244035	-1.24995	0.282595	-0.244035	0.0351882	-0.23607	0.165924	0.617544	-0.0809804	0.302714	0.653322	-0.107891	0.171005	0.564582	-0.138171	0.359904	0.406547	0.366437	0.0979442	0.378661	0.474378	0.0366862	0.44564	0.271272	0.0687313	0.559966	0.412908	1.60614	0.417719	0.401222	1.63169	0.48081	0.242025	1.62022	0.592729	0.167485	1.36043
1.32	-0.972331	0.452842	0.496973	-0.972331	0.452842	0.496973	0.0777665	-0.226349	0.183893	0.616892	-0.0500341	0.303186	0.652626	-0.0710211	0.17078	0.563991	-0.109916	0.358063	0.406333	0.366644	0.0984779	0.37857	0.474489	0.0367305	0.445616	0.271462	0.0692514	0.560179	0.427466	1.60939	0.417883	0.416022	1.63496	0.480797	0.2567	1.62386	0.592363	0.181344	1.36368
1.33	-0.753534	0.530191	1.0334	-0.753534	0.530191	1.0334	0.091901	-0.212135	0.190601	0.616265	-0.0185802	0.302096	0.651745	-0.033433	0.169081	0.563367	-0.0811421	0.354468	0.406087	0.366917	0.0991775	0.378504	0.47462	0.036786	0.44555	0.271718	0.0699931	0.560475	0.441913	1.61269	0.418148	0.430736	1.63831	0.480861	0.271277	1.62757	0.59211	0.19517	1.36707
1.34	-0.459836	0.504687	1.4946	-0.459836	0.504687	1.4946	0.087734	-0.197805	0.185023	0.615649	0.0133835	0.299488	0.650735	0.00481767	0.166042	0.562688	-0.0517835	0.349161	0.405829	0.36728	0.100071	0.378457	0.474771	0.0368569	0.44545	0.272063	0.0710244	0.560842	0.456264	1.61598	0.418497	0.445362	1.64168	0.480992	0.285766	1.63127	0.591977	0.209	1.37056
1.35	-0.100478	0.571617	1.87554	-0.100478	0.571617	1.87554	0.0739942	-0.172222	0.169055	0.615027	0.0458589	0.295442	0.649659	0.0437352	0.161821	0.561932	-0.0218011	0.342189	0.405583	0.367756	0.10118	0.378423	0.47494	0.0369501	0.445325	0.272519	0.0724076	0.561268	0.47054	1.61922	0.418916	0.459902	1.645	0.481181	0.300179	1.6349	0.591966	0.222863	1.37408
1.36	0.10682	0.674106	1.99933	0.10682	0.674106	1.99933	0.0530958	-0.142366	0.139683	0.614389	0.0788521	0.290065	0.648582	0.0833591	0.156596	0.561073	0.00883199	0.333607	0.405365	0.368358	0.102514	0.378395	0.475126	0.0370722	0.445186	0.273101	0.0741848	0.561742	0.48476	1.62236	0.419389	0.474359	1.64822	0.481425	0.314526	1.6384	0.592075	0.236773	1.37756
1.37	0.225746	0.611291	2.02361	0.225746	0.611291	2.02361	0.0374358	-0.117875	0.105716	0.613725	0.112379	0.283474	0.64756	0.12374	0.150542	0.560095	0.040148	0.32348	0.405186	0.36909	0.104071	0.378367	0.475326	0.0372269	0.445042	0.273817	0.0763642	0.562256	0.498941	1.62536	0.419903	0.488741	1.6513	0.48172	0.328819	1.64174	0.592297	0.250742	1.38095
1.38	0.323207	0.544036	2.07719	0.323207	0.544036	2.07719	0.027913	-0.0976192	0.0796356	0.613031	0.146467	0.275791	0.646639	0.164923	0.143831	0.558987	0.0721964	0.311893	0.405049	0.369946	0.10583	0.37833	0.475539	0.0374145	0.444898	0.274663	0.0789126	0.562803	0.513101	1.6282	0.420449	0.503061	1.65421	0.482065	0.34307	1.64487	0.592621	0.264775	1.3842
1.39	0.463323	0.527169	2.28242	0.463323	0.527169	2.28242	0.0299412	-0.0805887	0.0563774	0.612308	0.181162	0.267138	0.645856	0.206938	0.136627	0.55776	0.105048	0.298956	0.404946	0.370916	0.107754	0.378277	0.475763	0.0376315	0.444759	0.275624	0.0817611	0.563374	0.527251	1.63084	0.421021	0.517331	1.65692	0.482457	0.357289	1.64776	0.593034	0.278877	1.38725
1.4	0.709524	0.559141	2.64338	0.709524	0.559141	2.64338	0.0455642	-0.0606938	0.0271484	0.611571	0.216517	0.257635	0.64524	0.249797	0.129084	0.556436	0.138789	0.284808	0.404867	0.371983	0.109797	0.378204	0.476	0.0378716	0.444628	0.276682	0.0848185	0.563965	0.541397	1.63325	0.421617	0.531566	1.65941	0.482896	0.371487	1.65039	0.593528	0.293049	1.39008
1.41	0.829831	0.492783	2.87617	0.829831	0.492783	2.87617	0.0731653	-0.0339764	0.000576905	0.610838	0.252592	0.24741	0.644812	0.293493	0.121353	0.55506	0.173516	0.269618	0.404803	0.373128	0.111904	0.378109	0.476248	0.0381264	0.444511	0.277812	0.0879862	0.564575	0.555545	1.63541	0.422239	0.545779	1.66166	0.483383	0.385676	1.65273	0.594099	0.30729	1.39265
1.42	0.837771	0.510454	2.96718	0.837771	0.510454	2.96718	0.103924	-0.011778	-0.0167996	0.610133	0.289442	0.236594	0.644587	0.338004	0.113585	0.553685	0.209318	0.253581	0.404744	0.37433	0.114024	0.377994	0.476506	0.0383869	0.444412	0.27899	0.0911723	0.565203	0.569697	1.63729	0.422886	0.559983	1.66365	0.48392	0.399865	1.65476	0.59475	0.321603	1.39494
1.43	0.860946	0.545933	3.07853	0.860946	0.545933	3.07853	0.131212	0.0057781	-0.0268356	0.609482	0.327112	0.225334	0.644572	0.383291	0.105934	0.552372	0.246272	0.236909	0.404691	0.375566	0.11611	0.377865	0.476769	0.0386446	0.444343	0.280196	0.0943005	0.565853	0.583859	1.63888	0.423562	0.574192	1.66537	0.484508	0.41406	1.65647	0.595482	0.335986	1.39693
1.44	0.960166	0.691962	3.26319	0.960166	0.691962	3.26319	0.148471	0.0237485	-0.0322898	0.608913	0.365626	0.213784	0.644774	0.429301	0.0985637	0.551179	0.284436	0.219825	0.404647	0.376817	0.118131	0.37773	0.477032	0.0388932	0.44431	0.281415	0.0973159	0.566531	0.598039	1.64015	0.42427	0.588413	1.6668	0.485151	0.428265	1.65784	0.596292	0.35044	1.39861
1.45	0.989591	0.828265	3.40311	0.989591	0.828265	3.40311	0.153049	0.0391921	-0.0380553	0.608457	0.40499	0.202116	0.645195	0.475968	0.0916415	0.550156	0.323845	0.202555	0.404624	0.378066	0.120065	0.377599	0.477291	0.0391288	0.444321	0.282635	0.100187	0.567238	0.612246	1.64108	0.425012	0.602654	1.66792	0.485846	0.442487	1.65887	0.597174	0.364963	1.39995
1.46	1.03025	0.842045	3.53399	1.03025	0.842045	3.53399	0.156162	0.0498704	-0.0428203	0.608147	0.445184	0.190515	0.645836	0.523205	0.0853443	0.549334	0.364506	0.185322	0.404632	0.379299	0.121904	0.377479	0.477542	0.0393499	0.44438	0.283843	0.102901	0.567977	0.626485	1.64167	0.425792	0.616922	1.66871	0.486595	0.456731	1.65955	0.598119	0.379551	1.40095
1.47	1.04147	0.897967	3.52089	1.04147	0.897967	3.52089	0.161285	0.0557536	-0.0466432	0.608014	0.486165	0.179182	0.646695	0.570913	0.079856	0.548732	0.406396	0.168357	0.404683	0.380505	0.123647	0.377379	0.477779	0.0395566	0.444491	0.285029	0.10546	0.568752	0.640764	1.6419	0.426613	0.631222	1.66916	0.487393	0.471003	1.65988	0.599116	0.394202	1.40158
1.48	0.99302	0.834744	3.39246	0.99302	0.834744	3.39246	0.166539	0.0542854	-0.0471393	0.60808	0.52786	0.168337	0.647766	0.618972	0.0753667	0.548355	0.449461	0.151903	0.404787	0.381678	0.125301	0.377303	0.478003	0.0397505	0.444656	0.286182	0.107874	0.569561	0.655085	1.64176	0.427475	0.645559	1.66927	0.488236	0.48531	1.65985	0.600155	0.408912	1.40185
1.49	0.954457	0.777337	3.2915	0.954457	0.777337	3.2915	0.178736	0.0459146	-0.0461739	0.608356	0.570165	0.158207	0.649036	0.667236	0.0720659	0.548202	0.4936	0.136215	0.404949	0.382813	0.126872	0.377252	0.478213	0.0399338	0.444872	0.287297	0.110158	0.570407	0.669451	1.64124	0.428378	0.659937	1.66901	0.489118	0.499659	1.65945	0.601229	0.423676	1.40173
1.5	0.907754	0.666181	3.29825	0.907754	0.666181	3.29825	0.193239	0.0323395	-0.0422937	0.608839	0.612939	0.14902	0.650487	0.715525	0.0701314	0.548265	0.538666	0.121553	0.40517	0.383911	0.128374	0.377227	0.478412	0.0401095	0.445134	0.288373	0.112331	0.57129	0.68386	1.64034	0.42932	0.674358	1.66838	0.490035	0.514053	1.65869	0.602336	0.438491	1.40123
1.51	0.839144	0.699572	3.30402	0.839144	0.699572	3.30402	0.209896	0.0116671	-0.0395793	0.609511	0.655994	0.140984	0.652088	0.763621	0.0697149	0.548532	0.58445	0.108169	0.405449	0.384974	0.129816	0.377225	0.478601	0.0402808	0.445434	0.289418	0.114413	0.572213	0.698314	1.63907	0.430301	0.688821	1.66739	0.490987	0.528497	1.65756	0.603474	0.453353	1.40033
1.52	0.839729	0.796882	3.34897	0.839729	0.796882	3.34897	0.2201	-0.0128041	-0.0440344	0.61034	0.699092	0.13427	0.653798	0.811262	0.070922	0.548982	0.630675	0.0962815	0.405779	0.386011	0.131213	0.377241	0.478781	0.0404504	0.445764	0.29044	0.116425	0.573178	0.712812	1.63742	0.431323	0.70332	1.66604	0.491977	0.542991	1.65608	0.604649	0.468257	1.39903
1.53	0.936613	0.954399	3.38187	0.936613	0.954399	3.38187	0.213071	-0.0254986	-0.0539244	0.611278	0.741943	0.128994	0.655566	0.858143	0.0737867	0.549591	0.676987	0.08606	0.406148	0.387033	0.132578	0.377273	0.478953	0.040619	0.446117	0.291456	0.118394	0.574186	0.727358	1.63542	0.43239	0.717848	1.66432	0.493012	0.557534	1.65424	0.605866	0.483198	1.39733
1.54	0.970091	0.949442	3.17731	0.970091	0.949442	3.17731	0.195409	-0.0211732	-0.0631269	0.612267	0.784208	0.125198	0.657328	0.903922	0.0782435	0.550326	0.722965	0.0776042	0.406539	0.388057	0.133927	0.377315	0.479118	0.0407863	0.446483	0.292481	0.120351	0.575239	0.741953	1.63308	0.433504	0.732404	1.66226	0.494099	0.572122	1.65206	0.607135	0.498171	1.39523
1.55	1.00083	1.04604	2.72204	1.00083	1.04604	2.72204	0.171225	-0.00689548	-0.0701026	0.613246	0.825515	0.122838	0.659013	0.948234	0.0841048	0.551146	0.768123	0.0709313	0.406932	0.389104	0.135274	0.377363	0.47928	0.0409501	0.44685	0.293535	0.122327	0.576338	0.756598	1.63042	0.43467	0.74699	1.65987	0.495249	0.586756	1.64954	0.608462	0.513172	1.39273
1.56	1.12168	1.04062	2.29047	1.12168	1.04062	2.29047	0.147853	0.0210972	-0.0791359	0.614157	0.865472	0.121775	0.660543	0.990704	0.0910536	0.551999	0.811943	0.0659648	0.407306	0.390196	0.136635	0.377412	0.479446	0.0411067	0.447203	0.294638	0.124357	0.577487	0.771294	1.62748	0.435889	0.761616	1.65718	0.496467	0.601436	1.64672	0.609851	0.528199	1.38985
1.57	1.16878	0.951543	1.82081	1.16878	0.951543	1.82081	0.133766	0.0626602	-0.0835559	0.614941	0.903689	0.12178	0.661836	1.03097	0.0986572	0.552822	0.853895	0.0625324	0.407634	0.39136	0.138021	0.377455	0.479624	0.04125	0.447522	0.295813	0.126474	0.578689	0.786046	1.62428	0.437166	0.776291	1.65422	0.49776	0.616166	1.64362	0.611302	0.543249	1.38662
1.58	1.0553	0.912313	1.18607	1.0553	0.912313	1.18607	0.132774	0.100927	-0.084151	0.615551	0.939799	0.122548	0.662806	1.06872	0.106397	0.553544	0.89347	0.0603752	0.407885	0.392622	0.139444	0.377485	0.479823	0.0413719	0.447784	0.297082	0.12871	0.579951	0.800857	1.62089	0.438505	0.791024	1.65106	0.499131	0.630951	1.64027	0.612808	0.558324	1.38307
1.59	0.899194	0.816208	0.457799	0.899194	0.816208	0.457799	0.140789	0.125998	-0.0784376	0.615946	0.973478	0.123719	0.663376	1.10368	0.113709	0.554098	0.930205	0.0591696	0.408031	0.394014	0.140914	0.377492	0.480054	0.0414625	0.447959	0.298475	0.131101	0.581279	0.815733	1.61735	0.43991	0.805821	1.64772	0.500585	0.645797	1.63672	0.614359	0.573429	1.37925
1.6	0.715477	0.82652	-0.404777	0.715477	0.82652	-0.404777	0.146297	0.13803	-0.0708912	0.6161	1.00447	0.124911	0.66348	1.13564	0.120029	0.554428	0.963717	0.0585625	0.408043	0.395573	0.142444	0.377469	0.480328	0.0415117	0.448018	0.300023	0.133686	0.582678	0.830675	1.61372	0.441388	0.820689	1.64427	0.502122	0.660711	1.63303	0.615938	0.588569	1.37522
1.61	0.574222	0.783428	-1.23193	0.574222	0.783428	-1.23193	0.146729	0.137967	-0.0728125	0.615999	1.03259	0.12576	0.663074	1.1645	0.124842	0.554499	0.993712	0.0582189	0.407896	0.397342	0.144049	0.377408	0.480653	0.0415103	0.447936	0.301768	0.13651	0.584155	0.845684	1.61005	0.442942	0.835628	1.64077	0.503741	0.675698	1.62926	0.617523	0.603754	1.37104
1.62	0.495426	0.859346	-1.95424	0.495426	0.859346	-1.95424	0.13494	0.140986	-0.0847338	0.615646	1.05775	0.125967	0.662135	1.19019	0.127736	0.55431	1.02002	0.0578721	0.407577	0.39937	0.145743	0.377308	0.481033	0.0414521	0.447695	0.303765	0.139625	0.585715	0.860764	1.6064	0.444575	0.850641	1.63726	0.50544	0.690763	1.62546	0.619098	0.618989	1.3668
1.63	0.390856	0.974732	-2.43364	0.390856	0.974732	-2.43364	0.0920573	0.155604	-0.0955142	0.615053	1.07998	0.125351	0.660664	1.21276	0.12845	0.553889	1.04257	0.0573641	0.407081	0.401714	0.147549	0.377167	0.48147	0.0413373	0.447292	0.306081	0.143087	0.587359	0.875915	1.60283	0.446287	0.865724	1.63381	0.507218	0.705902	1.6217	0.620649	0.634276	1.36256
1.64	0.321168	0.893391	-2.32399	0.321168	0.893391	-2.32399	0.0258513	0.178217	-0.103486	0.614241	1.09938	0.123861	0.658683	1.23232	0.126896	0.553293	1.06146	0.0566669	0.40642	0.404442	0.149491	0.376988	0.481963	0.0411763	0.446737	0.308801	0.146962	0.58909	0.891141	1.59939	0.448076	0.880875	1.63046	0.509075	0.721113	1.61802	0.622172	0.649614	1.3584
1.65	0.204959	0.592486	-1.76177	0.204959	0.592486	-1.76177	-0.0286249	0.197518	-0.104933	0.613244	1.11616	0.121583	0.656238	1.24907	0.123169	0.552596	1.07689	0.0558752	0.405616	0.407631	0.151601	0.376778	0.482512	0.0409936	0.446059	0.312026	0.151317	0.590902	0.906439	1.5961	0.449939	0.896087	1.62725	0.511005	0.73639	1.61448	0.623668	0.665004	1.35437
1.66	0.0462052	0.367212	-1.18868	0.0462052	0.367212	-1.18868	-0.0609174	0.203404	-0.0998873	0.612104	1.13059	0.118715	0.653401	1.26325	0.117521	0.551884	1.08919	0.0551701	0.40471	0.411368	0.153918	0.376545	0.483118	0.0408319	0.445299	0.315883	0.156226	0.59279	0.921805	1.59301	0.45187	0.911357	1.62422	0.512998	0.751732	1.61113	0.62515	0.680446	1.35052
1.67	-0.194469	-0.126351	-1.12847	-0.194469	-0.126351	-1.12847	-0.0568436	0.182358	-0.0987118	0.610882	1.14301	0.115521	0.650273	1.27517	0.110325	0.551242	1.09876	0.0547568	0.403746	0.415754	0.156483	0.376299	0.483792	0.0407554	0.444503	0.320518	0.161769	0.594745	0.937233	1.59015	0.453861	0.92668	1.6214	0.515045	0.767132	1.60801	0.626631	0.695942	1.34688
1.68	-0.430808	-0.83358	-2.28426	-0.430808	-0.83358	-2.28426	0.0241992	0.125359	-0.106339	0.60965	1.15374	0.112274	0.646983	1.28514	0.102027	0.55074	1.1061	0.054791	0.402772	0.4209	0.159346	0.376055	0.484551	0.0408524	0.443721	0.326102	0.168029	0.596755	0.952714	1.58756	0.455902	0.942053	1.61885	0.517141	0.782581	1.60518	0.62813	0.711493	1.34347
1.69	-0.679528	-0.852325	-4.82463	-0.679528	-0.852325	-4.82463	0.159665	0.0509331	-0.115034	0.608491	1.1631	0.109206	0.643681	1.29345	0.0930959	0.550422	1.11168	0.0553319	0.401825	0.426929	0.162561	0.375826	0.485432	0.0412376	0.442991	0.332826	0.175094	0.598811	0.968233	1.58527	0.457983	0.957471	1.61661	0.51928	0.798067	1.60269	0.629656	0.727106	1.34033
1.7	-0.913267	-0.41113	-7.03218	-0.913267	-0.41113	-7.03218	0.210057	0.00318965	-0.0978212	0.607491	1.17132	0.106466	0.640526	1.30036	0.083987	0.550305	1.11597	0.0563403	0.400935	0.433971	0.166185	0.375625	0.48649	0.0420508	0.442337	0.340895	0.183045	0.600903	0.983783	1.58333	0.460092	0.972929	1.61472	0.521457	0.813576	1.60059	0.631209	0.742785	1.3375
1.71	-0.819018	-0.471549	-6.81233	-0.819018	-0.471549	-6.81233	0.124068	0.00426448	-0.0501979	0.606717	1.17853	0.104118	0.637673	1.30607	0.0751052	0.550378	1.1193	0.057707	0.400112	0.44216	0.170279	0.375463	0.487808	0.0434514	0.441761	0.350522	0.191942	0.603018	0.999357	1.58177	0.462219	0.98842	1.61321	0.523659	0.829099	1.59892	0.632773	0.758535	1.33501
1.72	-0.337595	-0.681056	-4.64245	-0.337595	-0.681056	-4.64245	0.0256131	0.0363288	-0.0332234	0.606209	1.18482	0.102165	0.635246	1.31074	0.0667829	0.550603	1.12193	0.0592876	0.39935	0.45163	0.1749	0.375346	0.489506	0.0456076	0.441249	0.361916	0.201822	0.605142	1.01495	1.58061	0.464349	1.00394	1.6121	0.525871	0.844628	1.59767	0.634321	0.774353	1.33291
1.73	-0.147616	-0.540782	-2.88835	-0.147616	-0.540782	-2.88835	-0.0349229	0.0753618	-0.0505031	0.605968	1.19021	0.100581	0.633326	1.31446	0.0592695	0.550931	1.12404	0.0609358	0.398631	0.462512	0.180094	0.375282	0.491749	0.0486822	0.440775	0.375273	0.21268	0.607257	1.03056	1.57986	0.466465	1.01947	1.6114	0.528074	0.860151	1.59684	0.635818	0.790232	1.33123
1.74	-0.401051	-0.624274	-2.10027	-0.401051	-0.624274	-2.10027	-0.100238	0.10781	-0.0618245	0.605954	1.19475	0.0993225	0.631933	1.31738	0.0527309	0.55131	1.12573	0.0625266	0.397928	0.474928	0.185896	0.375274	0.494754	0.0528167	0.440307	0.390751	0.224464	0.609341	1.04616	1.57949	0.468546	1.035	1.61107	0.530245	0.875652	1.59639	0.637231	0.806152	1.32999
1.75	-0.851205	-1.34871	-1.53197	-0.851205	-1.34871	-1.53197	-0.148246	0.120679	-0.0671485	0.606103	1.19851	0.0983429	0.631031	1.3196	0.0472586	0.551695	1.12709	0.0639669	0.39722	0.488982	0.192322	0.375318	0.498806	0.0581107	0.439816	0.408445	0.237062	0.611365	1.06174	1.57948	0.47057	1.0505	1.61109	0.53236	0.89111	1.59631	0.638538	0.822086	1.32918
1.76	-1.24239	-2.22662	-0.981573	-1.24239	-2.22662	-0.981573	-0.130729	0.106244	-0.0800121	0.606333	1.20156	0.0975975	0.630541	1.32123	0.0428779	0.552055	1.12818	0.0651976	0.396493	0.504758	0.199357	0.375404	0.504254	0.064597	0.439276	0.42837	0.250293	0.613302	1.07728	1.57978	0.472516	1.06595	1.61143	0.534391	0.906509	1.59655	0.639733	0.837995	1.32878
1.77	-1.60751	-2.78539	-0.939945	-1.60751	-2.78539	-0.939945	-0.0464129	0.064644	-0.0885531	0.606569	1.20399	0.097049	0.630364	1.3224	0.0395503	0.552364	1.12902	0.0661929	0.395752	0.522312	0.206944	0.375511	0.511498	0.072216	0.438669	0.450443	0.263914	0.615125	1.09274	1.58036	0.474359	1.08133	1.61205	0.536318	0.921833	1.5971	0.640832	0.853842	1.32877
1.78	-1.8451	-2.75457	-1.42668	-1.8451	-2.75457	-1.42668	0.0521401	0.0073186	-0.0823489	0.606753	1.20587	0.0966653	0.630402	1.32318	0.037172	0.552611	1.12965	0.0669569	0.395021	0.541664	0.214977	0.375617	0.520963	0.0808004	0.437986	0.474478	0.27762	0.616811	1.10812	1.58119	0.476078	1.09661	1.61293	0.538123	0.937068	1.59794	0.641866	0.869591	1.3291
1.79	-1.89006	-2.41585	-1.92945	-1.89006	-2.41585	-1.92945	0.11258	-0.0474613	-0.0785963	0.606849	1.20731	0.0964159	0.630574	1.32369	0.0355864	0.55279	1.13012	0.0675167	0.394341	0.562784	0.223304	0.375703	0.533047	0.0900772	0.43723	0.500178	0.291067	0.618344	1.12338	1.58224	0.477654	1.11177	1.61406	0.539799	0.9522	1.59905	0.64287	0.885218	1.32975
1.8	-1.75275	-2.15054	-2.05873	-1.75275	-2.15054	-2.05873	0.129724	-0.0906051	-0.0937894	0.606847	1.20839	0.0962715	0.630818	1.32398	0.0346143	0.552904	1.13047	0.0679125	0.393756	0.585579	0.23174	0.375753	0.548078	0.0996938	0.436417	0.527147	0.303903	0.619713	1.13851	1.5835	0.47907	1.12678	1.61541	0.541345	0.967218	1.60043	0.643872	0.900709	1.3307
1.81	-1.55898	-1.87082	-2.0307	-1.55898	-1.87082	-2.0307	0.116536	-0.117429	-0.124741	0.606751	1.2092	0.0962058	0.63109	1.32414	0.0340848	0.552961	1.13072	0.0681889	0.393306	0.609898	0.240092	0.375758	0.566281	0.10926	0.435576	0.55493	0.315802	0.620912	1.1535	1.58498	0.480319	1.14164	1.61699	0.54276	0.98211	1.60207	0.644891	0.91606	1.33191
1.82	-1.47533	-1.58949	-2.10006	-1.47533	-1.58949	-2.10006	0.078393	-0.127898	-0.159676	0.606578	1.20981	0.0961978	0.631364	1.32421	0.0338513	0.552969	1.13091	0.0683888	0.393013	0.635552	0.248172	0.375711	0.587751	0.118399	0.434755	0.583075	0.326488	0.621938	1.16834	1.58667	0.481398	1.15633	1.61879	0.544042	0.996868	1.60397	0.645936	0.931273	1.33337
1.83	-1.36487	-1.47079	-2.08513	-1.36487	-1.47079	-2.08513	0.0284565	-0.126631	-0.18993	0.606352	1.21028	0.0962336	0.63162	1.32423	0.0337984	0.552943	1.13106	0.0685503	0.39289	0.662353	0.255805	0.375611	0.61244	0.126782	0.434019	0.611217	0.335748	0.622796	1.18304	1.58859	0.48231	1.17086	1.62082	0.54519	1.01149	1.60611	0.647004	0.946356	1.33506
1.84	-1.25574	-1.43867	-2.06969	-1.25574	-1.43867	-2.06969	-0.00724899	-0.119106	-0.220107	0.606097	1.21066	0.096307	0.631851	1.32423	0.0338416	0.552891	1.13121	0.068704	0.392939	0.690135	0.262819	0.375455	0.640153	0.134154	0.433446	0.63914	0.343424	0.623493	1.19762	1.59074	0.483061	1.18523	1.62306	0.546204	1.02597	1.60848	0.648084	0.961315	1.33698
1.85	-1.17931	-1.49329	-2.06265	-1.17931	-1.49329	-2.06265	-0.0225401	-0.107098	-0.24216	0.605838	1.21098	0.0964198	0.632053	1.32423	0.0339238	0.552826	1.13134	0.0688724	0.393157	0.71876	0.269045	0.375237	0.670559	0.140344	0.433122	0.666796	0.34941	0.624043	1.2121	1.59313	0.483662	1.19946	1.6255	0.547085	1.0403	1.61105	0.649159	0.976157	1.33912
1.86	-1.02332	-1.5098	-1.84513	-1.02332	-1.5098	-1.84513	-0.0218205	-0.0910093	-0.246582	0.605593	1.21129	0.0965801	0.632225	1.32424	0.0340102	0.552754	1.13148	0.0690708	0.393539	0.748115	0.274322	0.374943	0.70324	0.145263	0.433125	0.694261	0.353639	0.624459	1.22648	1.59573	0.484127	1.21355	1.62815	0.54784	1.05451	1.61381	0.650212	0.990888	1.34147
1.87	-0.771125	-1.37215	-1.35878	-0.771125	-1.37215	-1.35878	-0.0171277	-0.0647413	-0.238017	0.605377	1.2116	0.0968002	0.632368	1.32426	0.034083	0.552685	1.13163	0.0693092	0.394071	0.778098	0.278512	0.374549	0.737756	0.14889	0.433517	0.721676	0.356077	0.624757	1.24077	1.59853	0.484469	1.22753	1.63098	0.548482	1.0686	1.61672	0.65123	1.00552	1.34405
1.88	-0.491159	-1.07323	-0.757794	-0.491159	-1.07323	-0.757794	-0.0183614	-0.0300788	-0.229186	0.6052	1.21193	0.0970953	0.632485	1.32429	0.0341361	0.552623	1.13178	0.0695955	0.394736	0.808625	0.28151	0.37403	0.773699	0.151251	0.434337	0.749199	0.356715	0.62495	1.25499	1.60151	0.484702	1.24141	1.63397	0.549024	1.0826	1.61976	0.6522	1.02005	1.34683
1.89	-0.27338	-0.781536	-0.185777	-0.27338	-0.781536	-0.185777	-0.0300019	0.00812453	-0.228855	0.60507	1.21228	0.0974823	0.632578	1.32433	0.0341709	0.552576	1.13193	0.0699389	0.395506	0.839624	0.28325	0.373361	0.810743	0.152408	0.435593	0.776968	0.35556	0.625052	1.26914	1.60463	0.48484	1.2552	1.63708	0.549474	1.09653	1.62289	0.65311	1.03449	1.34981
1.9	-0.191876	-0.594882	0.279627	-0.191876	-0.594882	0.279627	-0.0488612	0.0387285	-0.229818	0.604987	1.21266	0.0979804	0.632651	1.32439	0.034193	0.552549	1.13211	0.0703529	0.396352	0.871046	0.283701	0.372528	0.848657	0.152443	0.437258	0.805095	0.352634	0.625075	1.28323	1.60784	0.484896	1.26893	1.64027	0.549839	1.11038	1.62608	0.65395	1.04886	1.35296
1.91	-0.0705256	-0.415928	0.774236	-0.0705256	-0.415928	0.774236	-0.0717147	0.0563469	-0.221954	0.60495	1.21307	0.0986111	0.632706	1.32446	0.0342099	0.552549	1.13231	0.0708576	0.39724	0.90287	0.282858	0.37153	0.887309	0.15145	0.43927	0.833668	0.347969	0.625032	1.29727	1.61112	0.484879	1.28261	1.6435	0.550125	1.12419	1.62927	0.654711	1.06315	1.35623
1.92	0.147663	-0.254998	1.33767	0.147663	-0.254998	1.33767	-0.0968326	0.0707047	-0.204275	0.604953	1.21351	0.099397	0.632745	1.32454	0.0342293	0.552579	1.13254	0.0714795	0.398137	0.9351	0.280742	0.370378	0.926638	0.149527	0.441536	0.862755	0.34161	0.624934	1.31128	1.6144	0.484802	1.29626	1.64671	0.550341	1.13796	1.63242	0.655388	1.07736	1.35958
1.93	0.352974	-0.0371904	1.76426	0.352974	-0.0371904	1.76426	-0.122592	0.0890817	-0.184362	0.604989	1.21397	0.100358	0.632769	1.32464	0.0342578	0.552642	1.13283	0.07225	0.39901	0.967763	0.277386	0.3691	0.966632	0.146766	0.443941	0.89242	0.33361	0.624792	1.32525	1.61764	0.484673	1.30989	1.64986	0.550496	1.15171	1.63548	0.655974	1.09151	1.36296
1.94	0.398067	0.0711431	1.89635	0.398067	0.0711431	1.89635	-0.144211	0.103459	-0.168232	0.605053	1.21446	0.101504	0.632777	1.32474	0.0343004	0.552732	1.13319	0.0732	0.399831	1.0009	0.272838	0.367737	1.0073	0.143251	0.44636	0.922733	0.324042	0.624615	1.3392	1.6208	0.484501	1.32351	1.6529	0.550598	1.16547	1.63843	0.656464	1.10559	1.36631
1.95	0.380541	0.0293036	1.90786	0.380541	0.0293036	1.90786	-0.156182	0.104896	-0.151254	0.605137	1.21498	0.102833	0.632771	1.32486	0.0343595	0.552843	1.13363	0.074355	0.400572	1.03457	0.267152	0.366338	1.04867	0.139061	0.448667	0.953772	0.313	0.624411	1.35313	1.62384	0.48429	1.33714	1.65581	0.550653	1.17923	1.64121	0.656851	1.11961	1.36958
1.96	0.424403	-0.0335812	1.97286	0.424403	-0.0335812	1.97286	-0.159376	0.100006	-0.127706	0.605235	1.21555	0.104326	0.63275	1.32499	0.0344354	0.552968	1.13414	0.0757322	0.401209	1.06882	0.260398	0.364958	1.09074	0.134279	0.450748	0.985626	0.300604	0.624185	1.36705	1.62672	0.484049	1.35079	1.65853	0.550669	1.19301	1.64381	0.657126	1.13357	1.37272
1.97	0.56967	-0.0588452	2.14506	0.56967	-0.0588452	2.14506	-0.157583	0.0937144	-0.0979132	0.605341	1.21617	0.105957	0.632716	1.32513	0.0345267	0.553103	1.13475	0.0773395	0.401718	1.10371	0.252667	0.363647	1.13352	0.128992	0.45251	1.01839	0.287005	0.623941	1.38097	1.62942	0.483782	1.36447	1.66106	0.550647	1.20682	1.64619	0.657277	1.14745	1.37568
1.98	0.794417	-0.00385576	2.3654	0.794417	-0.00385576	2.3654	-0.15274	0.0963614	-0.0673828	0.605449	1.21685	0.107695	0.632678	1.32529	0.0346329	0.553252	1.13542	0.0791731	0.402077	1.13929	0.244071	0.362452	1.177	0.123309	0.453888	1.05213	0.272373	0.62368	1.3949	1.63191	0.483493	1.3782	1.66337	0.550582	1.22067	1.64836	0.657294	1.16128	1.37842
1.99	0.872293	0.0543478	2.43711	0.872293	0.0543478	2.43711	-0.147997	0.10448	-0.0389824	0.605552	1.2176	0.109505	0.632642	1.32546	0.0347531	0.553419	1.13617	0.0812143	0.402277	1.17562	0.234752	0.361411	1.22117	0.117362	0.454847	1.08694	0.256894	0.623402	1.40884	1.63417	0.483183	1.39199	1.66544	0.550467	1.23457	1.6503	0.65717	1.17505	1.38092
2	0.870425	0.138938	2.49127	0.870425	0.138938	2.49127	-0.149008	0.105946	-0.0124391	0.605643	1.21841	0.111354	0.632614	1.32566	0.034885	0.553609	1.13696	0.0834291	0.402315	1.2127	0.224872	0.36055	1.266	0.111308	0.455382	1.12285	0.240769	0.623107	1.4228	1.63617	0.482852	1.40584	1.66725	0.550292	1.24851	1.65199	0.65691	1.18876	1.38314
2.01	0.869247	0.155016	2.67792	0.869247	0.155016	2.67792	-0.15523	0.101118	0.012289	0.605714	1.21928	0.113212	0.632601	1.32586	0.0350239	0.553821	1.1378	0.0857733	0.402199	1.25056	0.214613	0.359879	1.31145	0.10533	0.455517	1.1599	0.224207	0.622792	1.43678	1.63791	0.482498	1.41976	1.66878	0.55005	1.26251	1.65342	0.656525	1.20242	1.38508
2.02	0.830679	0.153072	2.90917	0.830679	0.153072	2.90917	-0.167265	0.0896561	0.0379823	0.605761	1.22021	0.115054	0.632604	1.32608	0.0351639	0.554049	1.13867	0.088197	0.401946	1.28919	0.204175	0.359401	1.35747	0.0996303	0.455296	1.19808	0.207432	0.622456	1.4508	1.63936	0.482119	1.43375	1.67001	0.549738	1.27657	1.65459	0.656034	1.21603	1.38672
2.03	0.798653	0.120654	3.13548	0.798653	0.120654	3.13548	-0.18085	0.0683962	0.0574323	0.605785	1.22118	0.116861	0.632623	1.32631	0.0352988	0.554283	1.13958	0.090648	0.401581	1.32855	0.193767	0.359106	1.40399	0.0944154	0.454779	1.23736	0.19068	0.622097	1.46486	1.6405	0.481714	1.4478	1.67093	0.549361	1.29067	1.65548	0.655452	1.22959	1.38806
2.04	0.801277	0.0389736	3.31512	0.801277	0.0389736	3.31512	-0.189823	0.0413135	0.0723684	0.605786	1.22218	0.118616	0.632659	1.32653	0.0354226	0.55451	1.1405	0.0930763	0.401129	1.36858	0.183603	0.358981	1.45089	0.0898895	0.454029	1.27771	0.174201	0.621714	1.47895	1.64134	0.48128	1.4619	1.6715	0.548926	1.30483	1.65608	0.654799	1.24313	1.38908
2.05	0.82414	0.111734	3.33961	0.82414	0.111734	3.33961	-0.198917	0.0134284	0.0810703	0.605768	1.2232	0.120311	0.63271	1.32676	0.0355305	0.554721	1.14144	0.0954399	0.400616	1.40922	0.1739	0.359007	1.49803	0.0862438	0.453107	1.31904	0.158249	0.621304	1.49308	1.64185	0.480813	1.47606	1.67173	0.54844	1.31902	1.65638	0.654091	1.25664	1.38977
2.06	0.843038	0.135594	3.26859	0.843038	0.135594	3.26859	-0.210476	-0.0119336	0.0824906	0.60574	1.22422	0.121937	0.632774	1.32697	0.0356187	0.554912	1.1424	0.0977071	0.40007	1.45034	0.164866	0.359167	1.54524	0.0836502	0.452071	1.36122	0.143073	0.620863	1.50725	1.64201	0.48031	1.49027	1.6716	0.547908	1.33326	1.65636	0.653344	1.27016	1.39012
2.07	0.840233	-0.00405421	3.18983	0.840233	-0.00405421	3.18983	-0.216901	-0.029974	0.0873198	0.60571	1.22524	0.123489	0.632847	1.32717	0.0356852	0.555084	1.14334	0.0998565	0.399522	1.49178	0.156699	0.359446	1.59231	0.0822541	0.450978	1.4041	0.128914	0.620386	1.52145	1.64183	0.479767	1.50453	1.67111	0.547333	1.34753	1.65602	0.652572	1.2837	1.39012
2.08	0.835514	-0.0541126	3.15701	0.835514	-0.0541126	3.15701	-0.213609	-0.0427353	0.0989674	0.605687	1.22625	0.124965	0.632928	1.32736	0.0357294	0.555241	1.14427	0.101877	0.399004	1.53332	0.149571	0.359827	1.63899	0.0821669	0.449885	1.44745	0.115987	0.619866	1.53568	1.6413	0.479181	1.51883	1.67026	0.546713	1.36185	1.65535	0.651782	1.29727	1.38976
2.09	0.832645	-0.0796305	3.23442	0.832645	-0.0796305	3.23442	-0.202287	-0.0521652	0.10851	0.605681	1.22724	0.126364	0.633011	1.32753	0.0357515	0.555389	1.14517	0.103765	0.398555	1.57472	0.143619	0.360298	1.68498	0.0834535	0.448851	1.49098	0.104464	0.619298	1.54995	1.64041	0.478548	1.53318	1.66905	0.546043	1.3762	1.65434	0.650977	1.3109	1.38906
2.1	0.88788	-0.143485	3.39836	0.88788	-0.143485	3.39836	-0.187699	-0.0570231	0.111136	0.605703	1.22821	0.127686	0.633093	1.32768	0.0357514	0.555533	1.14604	0.105529	0.398213	1.61566	0.138929	0.360845	1.72996	0.0861156	0.447944	1.53435	0.0944622	0.61868	1.56424	1.63917	0.477864	1.54758	1.66749	0.54532	1.39059	1.65298	0.650156	1.32457	1.388
2.11	0.995024	-0.286228	3.50776	0.995024	-0.286228	3.50776	-0.173414	-0.0494071	0.112415	0.605763	1.22918	0.128937	0.633175	1.32782	0.0357278	0.555681	1.14688	0.107185	0.39802	1.65578	0.135525	0.361456	1.77358	0.0900739	0.447239	1.57716	0.0860357	0.618009	1.57858	1.63757	0.477125	1.56202	1.6656	0.544536	1.40503	1.65129	0.649315	1.3383	1.3866
2.12	1.03307	-0.353353	3.34625	1.03307	-0.353353	3.34625	-0.159161	-0.031142	0.109274	0.605872	1.23013	0.130127	0.633257	1.32793	0.0356794	0.555841	1.14769	0.108757	0.398012	1.69472	0.133364	0.36212	1.81545	0.0951512	0.44682	1.61899	0.0791671	0.61728	1.59294	1.63564	0.476326	1.57651	1.6634	0.543689	1.4195	1.64926	0.648447	1.35209	1.38485
2.13	1.05055	-0.418028	3.00353	1.05055	-0.418028	3.00353	-0.144837	-0.00719383	0.103712	0.606044	1.23108	0.131267	0.63334	1.32804	0.0356055	0.556024	1.14849	0.110276	0.398228	1.73207	0.132321	0.362829	1.8552	0.101065	0.446777	1.65939	0.0737672	0.616488	1.60735	1.63338	0.475464	1.59103	1.66091	0.542772	1.43403	1.64692	0.647544	1.36592	1.38277
2.14	1.05741	-0.564409	2.54042	1.05741	-0.564409	2.54042	-0.121599	0.0197413	0.093292	0.606289	1.23207	0.132378	0.633429	1.32814	0.0355056	0.556238	1.14928	0.111781	0.398705	1.76747	0.132187	0.363583	1.89247	0.107433	0.447203	1.6979	0.0696792	0.615625	1.6218	1.63084	0.474535	1.6056	1.65816	0.541783	1.44859	1.64428	0.646593	1.37982	1.38038
2.15	1.00163	-0.735078	1.85894	1.00163	-0.735078	1.85894	-0.0793089	0.0396235	0.0806609	0.606617	1.2331	0.133481	0.633526	1.32824	0.0353793	0.556496	1.1501	0.113319	0.399486	1.8006	0.132676	0.364397	1.92698	0.113795	0.448176	1.73409	0.0666893	0.614685	1.6363	1.62804	0.473539	1.62022	1.65519	0.540721	1.46321	1.64139	0.645584	1.39377	1.3777
2.16	0.909861	-0.787504	0.952891	0.909861	-0.787504	0.952891	-0.0315512	0.0485335	0.0706383	0.607032	1.2342	0.134603	0.633636	1.32835	0.0352264	0.556808	1.15097	0.114944	0.400606	1.83117	0.133455	0.365307	1.95849	0.119651	0.449747	1.76758	0.0645439	0.613664	1.65085	1.62504	0.472475	1.63488	1.65205	0.53959	1.47788	1.63829	0.644507	1.40778	1.37479
2.17	0.793877	-0.717739	-0.0323629	0.793877	-0.717739	-0.0323629	0.00467985	0.0486677	0.0667145	0.607532	1.2354	0.135775	0.63376	1.32846	0.0350477	0.557182	1.15192	0.116715	0.40209	1.85899	0.134178	0.36637	1.98687	0.12451	0.451921	1.79802	0.0629762	0.612561	1.66546	1.62188	0.471344	1.64959	1.64878	0.538393	1.4926	1.63502	0.64336	1.42186	1.37167
2.18	0.741545	-0.647284	-0.795314	0.741545	-0.647284	-0.795314	0.0241639	0.047382	0.0678533	0.608112	1.23671	0.137028	0.633903	1.3286	0.034845	0.557624	1.15299	0.118693	0.403948	1.88395	0.134532	0.367661	2.01205	0.127944	0.454646	1.82518	0.0617383	0.61138	1.68012	1.61862	0.470145	1.66436	1.64544	0.537131	1.50737	1.63165	0.642148	1.43603	1.36842
2.19	0.688585	-0.616765	-1.26465	0.688585	-0.616765	-1.26465	0.0287344	0.0542415	0.0710094	0.608763	1.2382	0.138396	0.634065	1.32876	0.0346222	0.55813	1.15423	0.120943	0.406173	1.90604	0.134276	0.369264	2.0341	0.129645	0.45781	1.8489	0.0606351	0.610125	1.69484	1.61532	0.468879	1.67919	1.64209	0.535801	1.52219	1.62823	0.640885	1.45031	1.36509
2.2	0.552411	-0.64422	-1.46232	0.552411	-0.64422	-1.46232	0.025234	0.0649746	0.072968	0.609474	1.2399	0.139918	0.634247	1.32896	0.0343856	0.558688	1.15567	0.12353	0.408752	1.92532	0.133268	0.371257	2.05314	0.12946	0.461253	1.86914	0.0595503	0.6088	1.70962	1.61202	0.467547	1.69408	1.63877	0.5344	1.53706	1.62482	0.639591	1.46471	1.36174
2.21	0.473881	-0.735807	-1.33242	0.473881	-0.735807	-1.33242	0.015738	0.0804842	0.080597	0.610232	1.24188	0.141635	0.634447	1.32919	0.0341465	0.559283	1.1574	0.126519	0.411656	1.94196	0.13148	0.3737	2.06938	0.127404	0.464786	1.88599	0.0584579	0.60741	1.72445	1.6088	0.466152	1.70903	1.63553	0.532925	1.55199	1.62149	0.638288	1.47924	1.35842
2.22	0.320643	-0.735813	-1.19282	0.320643	-0.735813	-1.19282	0.00180879	0.098631	0.089038	0.611024	1.24421	0.143589	0.634659	1.32947	0.0339231	0.5599	1.15947	0.129979	0.414837	1.95622	0.128995	0.376617	2.08309	0.123642	0.468215	1.89966	0.0574176	0.605962	1.73934	1.6057	0.464696	1.72403	1.63243	0.53137	1.56697	1.61826	0.636992	1.49393	1.3552
2.23	0.155724	-0.827916	-1.15175	0.155724	-0.827916	-1.15175	-0.00548769	0.108693	0.0892326	0.61184	1.24696	0.145826	0.634876	1.32979	0.0337442	0.560528	1.16198	0.133988	0.418219	1.96839	0.125985	0.379986	2.09458	0.11845	0.471362	1.91046	0.056552	0.604457	1.75426	1.60276	0.463182	1.73908	1.62949	0.529728	1.582	1.61521	0.635711	1.50878	1.3521
2.24	-0.0684788	-1.09292	-1.68617	-0.0684788	-1.09292	-1.68617	0.0169618	0.100118	0.0823741	0.612673	1.25023	0.148394	0.635091	1.33017	0.0336533	0.561161	1.16503	0.138632	0.42169	1.9788	0.122671	0.383726	2.10418	0.112171	0.474079	1.9188	0.0560022	0.602899	1.76922	1.60003	0.461614	1.75418	1.62678	0.528	1.59707	1.61238	0.634439	1.52381	1.34918
2.25	-0.323276	-1.13082	-3.17205	-0.323276	-1.13082	-3.17205	0.08211	0.0683688	0.073018	0.61352	1.25411	0.15134	0.635297	1.33062	0.0337139	0.561803	1.16878	0.144009	0.425104	1.98777	0.119279	0.387697	2.1122	0.105157	0.476267	1.92513	0.0558726	0.601289	1.78421	1.59756	0.459998	1.7693	1.62434	0.526199	1.61218	1.60982	0.633167	1.539	1.34647
2.26	-0.711239	-0.761473	-5.31314	-0.711239	-0.761473	-5.31314	0.141652	0.024591	0.0671591	0.61438	1.25872	0.154716	0.635491	1.33115	0.0340141	0.562464	1.17337	0.150223	0.428287	1.9956	0.116006	0.391709	2.11894	0.0977353	0.477883	1.9299	0.0561968	0.599634	1.79923	1.5954	0.458342	1.78445	1.62221	0.524346	1.62732	1.60759	0.631882	1.55434	1.34402
2.27	-1.0073	-0.461856	-6.73869	-1.0073	-0.461856	-6.73869	0.13362	-0.0124828	0.0803987	0.615254	1.26419	0.158574	0.635675	1.3318	0.0346697	0.563161	1.179	0.157381	0.431065	2.0025	0.112997	0.395539	2.12463	0.0901887	0.478935	1.93353	0.0569396	0.597944	1.81427	1.5936	0.456655	1.79962	1.62044	0.522462	1.64249	1.60573	0.630575	1.5698	1.34186
2.28	-0.990164	-0.288966	-6.44768	-0.990164	-0.288966	-6.44768	0.0719559	-0.0277771	0.0945368	0.616146	1.27067	0.16297	0.635856	1.33263	0.0358227	0.563911	1.18587	0.165583	0.433302	2.00862	0.110343	0.398966	2.12944	0.0827559	0.479483	1.93633	0.0580178	0.596231	1.82934	1.59218	0.454948	1.81481	1.61906	0.520567	1.65765	1.60428	0.62924	1.58536	1.34005
2.29	-0.662318	-0.248008	-4.67121	-0.662318	-0.248008	-4.67121	0.00805379	-0.0156349	0.0892729	0.617058	1.2783	0.167961	0.636042	1.33373	0.0376355	0.564735	1.19421	0.17491	0.434933	2.01406	0.108071	0.401811	2.1335	0.0756356	0.479626	1.93854	0.0593225	0.59451	1.84441	1.59116	0.453232	1.82999	1.61808	0.518674	1.67282	1.60323	0.627885	1.601	1.33863
2.3	-0.452245	-0.0801975	-2.88481	-0.452245	-0.0801975	-2.88481	-0.0237077	0.0185755	0.0730823	0.61799	1.28726	0.173593	0.636243	1.33523	0.0402789	0.565653	1.20426	0.185407	0.435975	2.01885	0.106162	0.403973	2.13689	0.0689895	0.479481	1.94033	0.0607396	0.592795	1.85949	1.59054	0.45152	1.84517	1.61749	0.516794	1.68798	1.60258	0.62653	1.61667	1.33763
2.31	-0.41043	0.254605	-1.82455	-0.41043	0.254605	-1.82455	-0.0469426	0.0653481	0.0601793	0.618941	1.29768	0.179896	0.636473	1.33729	0.0439141	0.566686	1.21624	0.197072	0.436504	2.02307	0.104571	0.405445	2.1397	0.0629421	0.479162	1.94182	0.0621667	0.591102	1.87455	1.59031	0.449825	1.86033	1.61726	0.514939	1.70311	1.60228	0.625201	1.63237	1.33706
2.32	-0.563863	0.493257	-1.42271	-0.563863	0.493257	-1.42271	-0.0800073	0.119463	0.0534148	0.619906	1.30973	0.186868	0.636746	1.34015	0.048671	0.567849	1.23036	0.209835	0.436635	2.02675	0.103246	0.406299	2.14199	0.0575829	0.478763	1.94307	0.0635222	0.589447	1.88957	1.59042	0.448162	1.87545	1.61734	0.513124	1.7182	1.6023	0.623927	1.64803	1.33692
2.33	-0.863777	0.60855	-1.27342	-0.863777	0.60855	-1.27342	-0.116161	0.162211	0.0522514	0.620878	1.32352	0.194471	0.637076	1.34409	0.0546251	0.569148	1.24678	0.223552	0.436491	2.02992	0.102145	0.406654	2.14383	0.0529683	0.478353	1.94413	0.0647472	0.587844	1.90455	1.59085	0.446547	1.89053	1.61769	0.511363	1.73325	1.60258	0.622725	1.66363	1.33718
2.34	-1.15159	0.639283	-1.0806	-1.15159	0.639283	-1.0806	-0.136239	0.18205	0.0595061	0.621839	1.33915	0.202619	0.637479	1.34943	0.0617759	0.570572	1.26559	0.237993	0.43619	2.03262	0.101243	0.406638	2.14529	0.0491233	0.477977	1.94502	0.0658042	0.586311	1.91947	1.59153	0.444995	1.90554	1.61828	0.509673	1.74823	1.60309	0.6216	1.67911	1.3378
2.35	-1.45591	0.6516	-0.992415	-1.45591	0.6516	-0.992415	-0.130657	0.169646	0.0793842	0.622763	1.35667	0.211186	0.637969	1.35655	0.0700288	0.572089	1.28678	0.252851	0.435826	2.03487	0.100517	0.406371	2.14641	0.0460397	0.477661	1.94576	0.0666748	0.584862	1.9343	1.59245	0.443523	1.92047	1.61907	0.508064	1.76314	1.60381	0.620536	1.6944	1.33873
2.36	-1.75807	0.618587	-1.24801	-1.75807	0.618587	-1.24801	-0.102641	0.118341	0.112657	0.623625	1.37605	0.220001	0.638559	1.36581	0.0791851	0.573649	1.31022	0.267752	0.43547	2.03667	0.0999492	0.405954	2.14724	0.0436734	0.477417	1.94636	0.0673574	0.583513	1.94903	1.59356	0.442146	1.93532	1.62004	0.506541	1.77796	1.60473	0.619503	1.70945	1.33992
2.37	-1.84607	0.828033	-1.82183	-1.84607	0.828033	-1.82183	-0.070238	0.0428598	0.146498	0.6244	1.39725	0.228862	0.639257	1.37755	0.0889449	0.575186	1.33562	0.282277	0.435164	2.03806	0.0995213	0.405471	2.14782	0.0419448	0.477244	1.94683	0.0678654	0.58228	1.96366	1.59486	0.440878	1.9501	1.62118	0.50511	1.79269	1.60586	0.618463	1.72423	1.34131
2.38	-1.92594	0.85853	-2.57099	-1.92594	0.85853	-2.57099	-0.0506794	-0.036142	0.177287	0.625073	1.42012	0.237556	0.640058	1.39205	0.0989316	0.576627	1.36259	0.295997	0.434925	2.03909	0.0992135	0.404987	2.1482	0.040749	0.477133	1.94718	0.0682226	0.581175	1.97817	1.59635	0.439732	1.96478	1.62249	0.503775	1.80733	1.60722	0.61738	1.73871	1.34287
2.39	-1.85102	1.01741	-3.07539	-1.85102	1.01741	-3.07539	-0.0478102	-0.109572	0.204173	0.625627	1.44449	0.245879	0.640955	1.40948	0.108735	0.577903	1.39062	0.308517	0.434749	2.0398	0.0990047	0.404545	2.14844	0.0399714	0.477071	1.94744	0.06846	0.580207	1.99257	1.59803	0.438715	1.97938	1.62399	0.502543	1.82187	1.60884	0.616227	1.75289	1.34457
2.4	-1.63828	1.29185	-3.16161	-1.63828	1.29185	-3.16161	-0.0734585	-0.16177	0.2192	0.626051	1.47012	0.253664	0.641934	1.42994	0.117962	0.578947	1.41916	0.319509	0.434621	2.04027	0.0988749	0.404164	2.14857	0.0395024	0.477043	1.94761	0.0686126	0.579382	2.00686	1.5999	0.437835	1.9939	1.62568	0.501423	1.83632	1.61071	0.614997	1.76679	1.34639
2.41	-1.40159	1.33787	-2.81291	-1.40159	1.33787	-2.81291	-0.117785	-0.190939	0.216753	0.626346	1.49677	0.260784	0.64298	1.45341	0.126278	0.57971	1.44772	0.328737	0.434523	2.04056	0.0988075	0.403852	2.14862	0.0392464	0.477032	1.94773	0.0687156	0.578704	2.02104	1.60198	0.437093	2.00834	1.62757	0.500421	1.85068	1.61286	0.613699	1.78042	1.34834

## Sheet: sub1_walk2
Time (seconds)	R_Vestibular_Accel X (m/s^2)	R_Vestibular_Accel Y (m/s^2)	R_Vestibular_Accel Z (m/s^2)	L_Vestibular_Accel X (m/s^2)	L_Vestibular_Accel Y (m/s^2)	L_Vestibular_Accel Z (m/s^2)	Head Angular Velocity X (rad/s)	Head Angular Velocity Y (rad/s)	Head Angular Velocity Z (rad/s)	Right Ankle X (m)	Right Ankle Y (m)	Right Ankle Z (m)	Right Metatarsal X (m)	Right Metatarsal Y (m)	Right Metatarsal Z (m)	Right Heel X (m)	Right Heel Y (m)	Right Heel Z (m)	Left Ankle X (m)	Left Ankle Y (m)	Left Ankle Z (m)	Left Metatarsal X (m)	Left Metatarsal Y (m)	Left Metatarsal Z (m)	Left Heel X (m)	Left Heel Y (m)	Left Heel Z (m)	Right Temple X (m)	Right Temple Y (m)	Right Temple Z (m)	Left Temple X (m)	Left Temple Y (m)	Left Temple Z (m)	Back Head X (m)	Back Head Y (m)	Back Head Z (m)	Right Back X (m)	Right Back Y (m)	Right Back Z (m)
0	-0.607051	0.518381	0.495913	-0.607051	0.518381	0.495913	0.151305	-0.172341	0.357648	-0.291041	-2.67427	0.276367	-0.266458	-2.67802	0.140157	-0.338322	-2.73974	0.325589	-0.501743	-2.35742	0.100664	-0.53371	-2.25158	0.0396524	-0.461354	-2.45225	0.0717725	-0.359417	-2.23777	1.61238	-0.501265	-2.25004	1.63458	-0.438183	-2.40884	1.626	-0.324615	-2.49539	1.36818
0.01	-0.357848	0.614406	1.04398	-0.357848	0.614406	1.04398	0.127859	-0.175177	0.337308	-0.292157	-2.64078	0.271798	-0.266596	-2.63625	0.136041	-0.340261	-2.70934	0.316821	-0.501891	-2.35726	0.101259	-0.533741	-2.25152	0.0396991	-0.461304	-2.4521	0.0722705	-0.359308	-2.22356	1.61519	-0.501273	-2.23535	1.63749	-0.438375	-2.39431	1.62922	-0.325629	-2.48149	1.37107
0.02	-0.0260629	0.590915	1.68129	-0.0260629	0.590915	1.68129	0.10073	-0.166814	0.31083	-0.293302	-2.60652	0.266015	-0.26676	-2.59383	0.131174	-0.342171	-2.67791	0.306689	-0.502034	-2.35705	0.102004	-0.533744	-2.25144	0.03977	-0.461267	-2.4519	0.072941	-0.35915	-2.2094	1.61795	-0.501217	-2.22072	1.64034	-0.438601	-2.37982	1.63235	-0.326596	-2.46748	1.37391
0.03	0.26711	0.555789	2.20368	0.26711	0.555789	2.20368	0.0813186	-0.148256	0.28298	-0.294469	-2.57151	0.259142	-0.266929	-2.55074	0.125718	-0.344044	-2.64544	0.29529	-0.502163	-2.35678	0.102913	-0.533724	-2.25135	0.0398666	-0.461243	-2.45164	0.0738339	-0.358951	-2.19526	1.62062	-0.501101	-2.20613	1.6431	-0.43888	-2.36537	1.63535	-0.327509	-2.4534	1.37668
0.04	0.59291	0.521131	2.6049	0.59291	0.521131	2.6049	0.0745952	-0.12082	0.255992	-0.295648	-2.53576	0.251315	-0.267086	-2.50698	0.119822	-0.34588	-2.61191	0.282726	-0.502275	-2.35644	0.103996	-0.533689	-2.25123	0.0399881	-0.461238	-2.45129	0.0749951	-0.358719	-2.18114	1.62314	-0.500931	-2.19158	1.64571	-0.439209	-2.35095	1.63816	-0.328358	-2.43925	1.37933
0.05	0.802761	0.430984	2.71241	0.802761	0.430984	2.71241	0.0823252	-0.0834288	0.234429	-0.296823	-2.49929	0.242671	-0.267214	-2.46254	0.113626	-0.347678	-2.57731	0.269115	-0.502371	-2.35599	0.105253	-0.53365	-2.25108	0.0401316	-0.461256	-2.45085	0.0764571	-0.35846	-2.16701	1.62548	-0.500711	-2.17704	1.64814	-0.43957	-2.33656	1.64075	-0.329134	-2.42504	1.38184
0.06	0.945708	0.3445	2.63903	0.945708	0.3445	2.63903	0.101189	-0.043546	0.222689	-0.297983	-2.46209	0.233351	-0.267303	-2.41742	0.107262	-0.349442	-2.5416	0.254598	-0.502457	-2.35544	0.106673	-0.533618	-2.25092	0.0402925	-0.461299	-2.4503	0.0782283	-0.358174	-2.15288	1.6276	-0.500448	-2.1625	1.65035	-0.439934	-2.32217	1.64306	-0.329826	-2.41079	1.38418
0.07	1.12188	0.383361	2.64807	1.12188	0.383361	2.64807	0.126013	0.00259911	0.215556	-0.299115	-2.42414	0.223498	-0.267342	-2.37166	0.10086	-0.35117	-2.50476	0.239343	-0.502543	-2.35479	0.108236	-0.533603	-2.25073	0.0404647	-0.461371	-2.44965	0.0802891	-0.357862	-2.13871	1.62947	-0.500145	-2.14796	1.65233	-0.440273	-2.30779	1.64508	-0.330427	-2.3965	1.38632
0.08	1.22624	0.529164	2.77221	1.22624	0.529164	2.77221	0.141768	0.0516943	0.209548	-0.300211	-2.38542	0.213262	-0.267321	-2.32527	0.0945552	-0.35286	-2.46674	0.223543	-0.502638	-2.35404	0.109912	-0.533616	-2.25052	0.0406414	-0.461473	-2.44889	0.0825963	-0.357522	-2.12452	1.63106	-0.499806	-2.1334	1.65405	-0.440565	-2.29339	1.64679	-0.330934	-2.38216	1.38822
0.09	1.26122	0.520565	3.03224	1.26122	0.520565	3.03224	0.150733	0.0908668	0.204025	-0.301267	-2.34589	0.202803	-0.267237	-2.2783	0.0884928	-0.354512	-2.4275	0.207411	-0.502755	-2.35319	0.111666	-0.533662	-2.25029	0.0408149	-0.461608	-2.44806	0.0850914	-0.357155	-2.11028	1.63235	-0.499433	-2.11881	1.65548	-0.44079	-2.27895	1.64816	-0.331345	-2.36777	1.38986
0.1	1.29147	0.493474	3.32732	1.29147	0.493474	3.32732	0.165396	0.118724	0.19821	-0.30228	-2.30555	0.192294	-0.26709	-2.23081	0.0828326	-0.356122	-2.38704	0.191171	-0.502904	-2.35228	0.113462	-0.533743	-2.25006	0.0409776	-0.461776	-2.44715	0.0877088	-0.356761	-2.09598	1.63332	-0.499025	-2.10418	1.65661	-0.440936	-2.26448	1.64918	-0.331661	-2.3533	1.39121
0.11	1.32383	0.615435	3.54351	1.32383	0.615435	3.54351	0.174859	0.133874	0.191496	-0.30325	-2.2644	0.181917	-0.266886	-2.18287	0.0777473	-0.357689	-2.34537	0.175058	-0.503091	-2.35131	0.115263	-0.533857	-2.24981	0.0411229	-0.461976	-2.4462	0.0903841	-0.356341	-2.08162	1.63394	-0.498586	-2.08951	1.6574	-0.440994	-2.24996	1.64983	-0.331883	-2.33876	1.39223
0.12	1.3299	0.685113	3.65044	1.3299	0.685113	3.65044	0.174109	0.138794	0.180988	-0.304179	-2.2225	0.171861	-0.266634	-2.13455	0.0734183	-0.359209	-2.30253	0.159305	-0.503321	-2.35031	0.117036	-0.533998	-2.24957	0.0412455	-0.462205	-2.44522	0.0930605	-0.355896	-2.06719	1.63421	-0.498118	-2.07479	1.65784	-0.440954	-2.23539	1.65011	-0.33201	-2.32413	1.39291
0.13	1.30004	0.775519	3.60392	1.30004	0.775519	3.60392	0.163232	0.13263	0.16799	-0.305073	-2.1799	0.162316	-0.266351	-2.08597	0.0700295	-0.360686	-2.2586	0.144147	-0.503594	-2.34929	0.118755	-0.534156	-2.24933	0.0413416	-0.462456	-2.44422	0.0956926	-0.355423	-2.05268	1.63411	-0.497623	-2.06002	1.65791	-0.440805	-2.22077	1.65001	-0.332046	-2.30941	1.39321
0.14	1.26141	0.868517	3.51775	1.26141	0.868517	3.51775	0.139405	0.116667	0.149734	-0.30594	-2.13671	0.153469	-0.266058	-2.03726	0.0677592	-0.362121	-2.21367	0.129807	-0.503903	-2.34827	0.120402	-0.534321	-2.2491	0.0414094	-0.462719	-2.44323	0.0982476	-0.354921	-2.03809	1.63362	-0.497103	-2.04519	1.65759	-0.440537	-2.20609	1.64952	-0.331989	-2.29457	1.39311
0.15	1.30079	0.901288	3.54844	1.30079	0.901288	3.54844	0.109866	0.0944968	0.125377	-0.306788	-2.0931	0.145497	-0.265782	-1.98857	0.0667689	-0.363519	-2.16788	0.116496	-0.504239	-2.34726	0.121967	-0.534484	-2.24887	0.04145	-0.462983	-2.44225	0.100705	-0.354389	-2.02342	1.63274	-0.496558	-2.03031	1.65686	-0.44014	-2.19134	1.64863	-0.331842	-2.27962	1.39259
0.16	1.44996	1.0611	3.65066	1.44996	1.0611	3.65066	0.0806441	0.0770091	0.0924674	-0.307625	-2.04925	0.138556	-0.265558	-1.94009	0.0671884	-0.364879	-2.12145	0.1044	-0.504584	-2.34627	0.12345	-0.534638	-2.24866	0.0414673	-0.463237	-2.44128	0.103055	-0.353828	-2.00864	1.63146	-0.495984	-2.01537	1.65571	-0.439613	-2.17651	1.64734	-0.331608	-2.26454	1.39164
0.17	1.56729	1.11997	3.68007	1.56729	1.11997	3.68007	0.0532486	0.0707251	0.0494547	-0.308457	-2.00538	0.132777	-0.265429	-1.89204	0.0690992	-0.366197	-2.07461	0.0936757	-0.50492	-2.3453	0.124857	-0.534778	-2.24846	0.0414667	-0.463474	-2.44034	0.105301	-0.353238	-1.99377	1.62979	-0.495379	-2.00036	1.65416	-0.438963	-2.16161	1.64565	-0.331289	-2.24933	1.39025
0.18	1.57179	0.932686	3.54503	1.57179	0.932686	3.54503	0.0389794	0.0703947	0.00996437	-0.30929	-1.96177	0.128245	-0.265437	-1.84467	0.072514	-0.367459	-2.0277	0.0844393	-0.505231	-2.34435	0.126197	-0.534902	-2.24827	0.041454	-0.463688	-2.43941	0.107455	-0.352615	-1.97879	1.62774	-0.494738	-1.98529	1.6522	-0.438208	-2.14662	1.64356	-0.330887	-2.23398	1.3884
0.19	1.59975	0.759049	3.28998	1.59975	0.759049	3.28998	0.0463879	0.0736205	-0.0182506	-0.310126	-1.91869	0.124999	-0.265625	-1.79827	0.0773584	-0.368653	-1.98109	0.0767599	-0.505503	-2.3434	0.127489	-0.535014	-2.24809	0.041434	-0.463878	-2.43849	0.109538	-0.351955	-1.9637	1.62531	-0.494059	-1.97015	1.64986	-0.437371	-2.13154	1.64108	-0.330401	-2.2185	1.3861
0.2	1.66904	0.779906	2.93827	1.66904	0.779906	2.93827	0.0639032	0.0835724	-0.0370152	-0.310965	-1.87648	0.123013	-0.266032	-1.75316	0.0834583	-0.369766	-1.93522	0.0706499	-0.505733	-2.34245	0.128756	-0.535116	-2.24792	0.0414094	-0.464045	-2.43757	0.111585	-0.351251	-1.94851	1.62253	-0.493339	-1.95493	1.64715	-0.436475	-2.11636	1.63822	-0.329833	-2.20289	1.38337
0.21	1.6735	0.81427	2.52754	1.6735	0.81427	2.52754	0.075396	0.101778	-0.0482351	-0.31181	-1.8355	0.12219	-0.26669	-1.7097	0.090538	-0.370793	-1.89058	0.066054	-0.505923	-2.34147	0.130024	-0.535212	-2.24776	0.0413806	-0.464196	-2.43661	0.11364	-0.350497	-1.93319	1.61942	-0.492575	-1.93963	1.64413	-0.435537	-2.10107	1.63502	-0.329183	-2.18714	1.38023
0.22	1.62327	0.743626	2.12282	1.62327	0.743626	2.12282	0.0808146	0.119203	-0.0508762	-0.312677	-1.79612	0.12236	-0.267623	-1.66824	0.0982287	-0.371744	-1.84767	0.0628427	-0.506082	-2.34043	0.131322	-0.535304	-2.24758	0.0413458	-0.464336	-2.4356	0.115756	-0.349687	-1.91775	1.61603	-0.491762	-1.92424	1.64083	-0.434567	-2.08566	1.63152	-0.328451	-2.17127	1.37674
0.23	1.68511	0.700926	1.75967	1.68511	0.700926	1.75967	0.0833795	0.137299	-0.050352	-0.313593	-1.75872	0.123282	-0.26885	-1.62912	0.106086	-0.372649	-1.807	0.0608104	-0.506225	-2.33929	0.132683	-0.535397	-2.2474	0.0413012	-0.464475	-2.4345	0.117995	-0.348818	-1.90219	1.6124	-0.490896	-1.90874	1.63729	-0.433574	-2.07013	1.62775	-0.327639	-2.15527	1.37294
0.24	1.68361	0.638851	1.12943	1.68361	0.638851	1.12943	0.0886022	0.157961	-0.0559725	-0.314603	-1.72365	0.124652	-0.270392	-1.59266	0.113615	-0.373561	-1.76906	0.0596856	-0.506374	-2.338	0.134138	-0.535494	-2.24719	0.0412414	-0.464626	-2.43327	0.120425	-0.34789	-1.88651	1.60861	-0.489973	-1.89312	1.6336	-0.432559	-2.05447	1.62378	-0.32675	-2.13917	1.3689
0.25	1.59309	0.587145	0.0783331	1.59309	0.587145	0.0783331	0.0982147	0.175649	-0.0653815	-0.315757	-1.69124	0.126123	-0.272267	-1.55916	0.120296	-0.37455	-1.73428	0.0591561	-0.506555	-2.33653	0.135717	-0.5356	-2.24696	0.0411591	-0.46481	-2.43185	0.123114	-0.346903	-1.87068	1.6047	-0.488987	-1.87738	1.6298	-0.431515	-2.03868	1.61968	-0.325791	-2.12296	1.36471
0.26	1.43253	0.51133	-1.33771	1.43253	0.51133	-1.33771	0.106311	0.189063	-0.0788857	-0.317104	-1.66175	0.12734	-0.274493	-1.52882	0.125633	-0.375688	-1.70301	0.0589079	-0.5068	-2.33481	0.137445	-0.535721	-2.24668	0.0410455	-0.465051	-2.4302	0.126133	-0.345854	-1.85471	1.60078	-0.487932	-1.86151	1.62599	-0.430424	-2.02274	1.61552	-0.324772	-2.10666	1.36043
0.27	1.32936	0.386924	-2.7043	1.32936	0.386924	-2.7043	0.107862	0.203501	-0.0915761	-0.318676	-1.63536	0.127987	-0.27708	-1.50177	0.129194	-0.377027	-1.67549	0.0586721	-0.507146	-2.33279	0.139341	-0.535859	-2.24637	0.0408915	-0.465379	-2.42825	0.129549	-0.344744	-1.8386	1.59691	-0.486806	-1.84549	1.62224	-0.429264	-2.00666	1.61139	-0.323712	-2.09025	1.35616
0.28	1.17985	0.300021	-3.78195	1.17985	0.300021	-3.78195	0.102528	0.224419	-0.0979157	-0.320491	-1.61213	0.127836	-0.280032	-1.47805	0.130679	-0.378583	-1.65184	0.0582677	-0.507628	-2.3304	0.141424	-0.53602	-2.246	0.0406903	-0.465827	-2.42591	0.13343	-0.343571	-1.82232	1.59317	-0.485609	-1.82931	1.61862	-0.428023	-1.99043	1.60736	-0.322634	-2.07371	1.35199
0.29	1.00453	0.229675	-4.29846	1.00453	0.229675	-4.29846	0.083086	0.242763	-0.0916527	-0.322548	-1.59201	0.126788	-0.283339	-1.45758	0.129958	-0.380326	-1.63203	0.0576305	-0.508279	-2.32757	0.143706	-0.536205	-2.24558	0.0404413	-0.466425	-2.4231	0.137841	-0.342333	-1.80589	1.58965	-0.484346	-1.81297	1.61522	-0.426699	-1.97404	1.60353	-0.321564	-2.05704	1.34797
0.3	0.830823	0.10595	-4.20301	0.830823	0.10595	-4.20301	0.0574583	0.254338	-0.0729587	-0.324825	-1.57482	0.124886	-0.286978	-1.44019	0.127091	-0.38218	-1.61591	0.0568177	-0.509122	-2.32422	0.146197	-0.536415	-2.2451	0.0401552	-0.467203	-2.41971	0.142844	-0.341031	-1.7893	1.58641	-0.483022	-1.79648	1.61208	-0.425302	-1.95749	1.59996	-0.320524	-2.0402	1.34419
0.31	0.654292	-0.0099029	-3.78415	0.654292	-0.0099029	-3.78415	0.0330445	0.25271	-0.0518532	-0.327272	-1.56026	0.122296	-0.290908	-1.42561	0.122308	-0.384031	-1.60314	0.0559861	-0.510171	-2.32024	0.148909	-0.536651	-2.24456	0.0398597	-0.46818	-2.41559	0.148504	-0.339667	-1.77256	1.58351	-0.481643	-1.77982	1.60927	-0.423849	-1.94079	1.59671	-0.319528	-2.02317	1.3407
0.32	0.487902	-0.0876586	-3.4392	0.487902	-0.0876586	-3.4392	0.0146801	0.237998	-0.0409164	-0.329814	-1.54794	0.119275	-0.295071	-1.41349	0.115963	-0.38575	-1.59329	0.0553445	-0.511432	-2.31554	0.151861	-0.536912	-2.24395	0.0396065	-0.469372	-2.41059	0.154886	-0.338249	-1.75568	1.58099	-0.480215	-1.76302	1.60681	-0.422364	-1.92393	1.59382	-0.318578	-2.00597	1.33755
0.33	0.312066	-0.341297	-3.59001	0.312066	-0.341297	-3.59001	0.00853384	0.208164	-0.0469865	-0.332345	-1.53743	0.116103	-0.299384	-1.40342	0.108471	-0.387213	-1.58582	0.0550864	-0.512902	-2.30999	0.15508	-0.537198	-2.24325	0.0394778	-0.470782	-2.40452	0.162056	-0.336786	-1.73866	1.57888	-0.478745	-1.74608	1.60474	-0.420875	-1.90692	1.59135	-0.317659	-1.98859	1.33474
0.34	0.162522	-0.461622	-4.62099	0.162522	-0.461622	-4.62099	0.0294125	0.169176	-0.06518	-0.334745	-1.5283	0.11303	-0.303739	-1.39502	0.100243	-0.388325	-1.58018	0.0553312	-0.51457	-2.30346	0.158607	-0.537507	-2.24242	0.0395919	-0.472407	-2.39718	0.170078	-0.335288	-1.72151	1.5772	-0.477241	-1.72902	1.60308	-0.4194	-1.88977	1.58931	-0.316745	-1.97104	1.3323
0.35	-0.0167504	-0.146553	-6.17526	-0.0167504	-0.146553	-6.17526	0.0396563	0.13838	-0.0828476	-0.336897	-1.52018	0.110222	-0.308001	-1.38792	0.0916439	-0.389039	-1.57584	0.0560982	-0.516415	-2.2958	0.162497	-0.537845	-2.24138	0.0401062	-0.474239	-2.38833	0.179016	-0.333766	-1.70425	1.57595	-0.475714	-1.71185	1.60183	-0.417943	-1.87249	1.58771	-0.315808	-1.95335	1.33024
0.36	-0.262409	0.142539	-6.69201	-0.262409	0.142539	-6.69201	-0.0369231	0.137885	-0.0739688	-0.338704	-1.51285	0.107755	-0.312006	-1.38188	0.0829933	-0.389357	-1.5724	0.0573164	-0.518416	-2.28685	0.166822	-0.53822	-2.24004	0.0412137	-0.476264	-2.37776	0.188922	-0.332231	-1.68689	1.57514	-0.474175	-1.69459	1.601	-0.4165	-1.85511	1.58656	-0.314822	-1.93553	1.32855
0.37	-0.355511	-0.313431	-4.99864	-0.355511	-0.313431	-4.99864	-0.158445	0.147751	-0.0560841	-0.340116	-1.50617	0.105635	-0.315588	-1.37673	0.0745743	-0.389331	-1.56955	0.0588542	-0.520548	-2.27646	0.171665	-0.538645	-2.23822	0.043132	-0.478465	-2.36521	0.199829	-0.330699	-1.66945	1.57474	-0.472639	-1.67727	1.60057	-0.415066	-1.83765	1.58586	-0.313775	-1.91761	1.32725
0.38	-0.231745	-1.02129	-2.27709	-0.231745	-1.02129	-2.27709	-0.191465	0.133564	-0.0660016	-0.341139	-1.50015	0.103837	-0.318597	-1.37239	0.0666394	-0.389047	-1.56712	0.0605566	-0.522785	-2.26447	0.177108	-0.539136	-2.23572	0.0460819	-0.480821	-2.35047	0.211735	-0.329192	-1.65196	1.57472	-0.471126	-1.65991	1.6005	-0.413636	-1.82016	1.58557	-0.312672	-1.89963	1.32632
0.39	-0.387062	-1.37268	-0.733667	-0.387062	-1.37268	-0.733667	-0.137366	0.0893311	-0.0866298	-0.341828	-1.4948	0.102336	-0.32094	-1.36881	0.0594046	-0.388608	-1.56502	0.0622807	-0.525097	-2.25074	0.183218	-0.53971	-2.23223	0.0502605	-0.483314	-2.33336	0.224589	-0.327733	-1.63445	1.57503	-0.469662	-1.64255	1.60077	-0.412216	-1.80268	1.58567	-0.311535	-1.88163	1.32576
0.4	-0.930875	-1.68836	-0.716622	-0.930875	-1.68836	-0.716622	-0.0750714	0.0225769	-0.0979428	-0.342273	-1.49016	0.101107	-0.322599	-1.36593	0.0530388	-0.388109	-1.56322	0.0639176	-0.527451	-2.23512	0.190042	-0.540383	-2.22739	0.0558102	-0.485922	-2.31376	0.238279	-0.326351	-1.61695	1.57562	-0.468275	-1.6252	1.60132	-0.410819	-1.78526	1.5861	-0.310392	-1.86366	1.32555
0.41	-1.49596	-2.18765	-1.06686	-1.49596	-2.18765	-1.06686	-0.0361062	-0.0490925	-0.107784	-0.342571	-1.48621	0.100129	-0.323631	-1.36369	0.0476568	-0.387626	-1.5617	0.0653945	-0.529807	-2.21751	0.197589	-0.541175	-2.2208	0.0627872	-0.488619	-2.29166	0.252623	-0.325074	-1.59949	1.57643	-0.466995	-1.60791	1.60211	-0.409472	-1.76793	1.58684	-0.309275	-1.84576	1.32566
0.42	-1.77782	-2.63808	-0.917195	-1.77782	-2.63808	-0.917195	-0.00519679	-0.109252	-0.121176	-0.342814	-1.48293	0.0993792	-0.32415	-1.362	0.0433136	-0.387208	-1.56045	0.0666687	-0.532115	-2.19784	0.205822	-0.542106	-2.21199	0.0711333	-0.491365	-2.26713	0.267366	-0.32393	-1.58211	1.57744	-0.46585	-1.59071	1.60311	-0.408203	-1.75072	1.58784	-0.308207	-1.82797	1.32607
0.43	-1.8022	-2.66923	-0.602458	-1.8022	-2.66923	-0.602458	0.0240048	-0.150027	-0.134015	-0.343073	-1.48027	0.0988347	-0.32429	-1.36076	0.0399975	-0.386883	-1.55945	0.0677219	-0.534312	-2.1761	0.214637	-0.5432	-2.20049	0.080659	-0.494105	-2.24039	0.28219	-0.322943	-1.56482	1.57863	-0.464864	-1.5736	1.60429	-0.407041	-1.73364	1.58906	-0.307203	-1.81033	1.32674
0.44	-1.76181	-2.53529	-0.87197	-1.76181	-2.53529	-0.87197	0.0509482	-0.181327	-0.151774	-0.343391	-1.47816	0.0984685	-0.324179	-1.35988	0.0376255	-0.386662	-1.55867	0.0685583	-0.536332	-2.15229	0.223871	-0.54448	-2.1859	0.0910512	-0.496767	-2.21176	0.296737	-0.322129	-1.54765	1.57998	-0.464053	-1.55663	1.60565	-0.406006	-1.71668	1.59048	-0.306266	-1.79285	1.32766
0.45	-1.6776	-1.96459	-1.78814	-1.6776	-1.96459	-1.78814	0.0512112	-0.197684	-0.162768	-0.343778	-1.47653	0.0982528	-0.323922	-1.35926	0.0360561	-0.386546	-1.55808	0.0692014	-0.538112	-2.12653	0.233315	-0.545962	-2.16788	0.101905	-0.49927	-2.18166	0.310637	-0.321499	-1.53061	1.5815	-0.463426	-1.53981	1.60718	-0.405108	-1.69986	1.59209	-0.305396	-1.77555	1.32881
0.46	-1.63192	-1.31541	-2.62268	-1.63192	-1.31541	-2.62268	-0.0102722	-0.180968	-0.184525	-0.344226	-1.4753	0.0981628	-0.323604	-1.35885	0.0351197	-0.386527	-1.55762	0.0696877	-0.539621	-2.09896	0.242743	-0.547653	-2.14624	0.112775	-0.501535	-2.15056	0.323547	-0.321056	-1.5137	1.58322	-0.462982	-1.52315	1.60889	-0.404352	-1.68316	1.5939	-0.304587	-1.75842	1.33017
0.47	-1.74814	-1.59514	-2.7463	-1.74814	-1.59514	-2.7463	-0.108788	-0.151708	-0.220259	-0.344709	-1.47436	0.0981798	-0.323283	-1.35857	0.0346483	-0.386591	-1.55726	0.0700593	-0.540866	-2.0698	0.251935	-0.549544	-2.12094	0.12322	-0.503494	-2.11894	0.335168	-0.320798	-1.49694	1.58515	-0.462717	-1.50666	1.61078	-0.403735	-1.66661	1.59592	-0.303833	-1.74146	1.33175
0.48	-1.69512	-1.92792	-2.2243	-1.69512	-1.92792	-2.2243	-0.162045	-0.137636	-0.254309	-0.345195	-1.47365	0.0982904	-0.322995	-1.35839	0.0344938	-0.386724	-1.55699	0.0703564	-0.541887	-2.03925	0.260678	-0.551607	-2.09207	0.132849	-0.505094	-2.08716	0.345258	-0.320715	-1.48031	1.58729	-0.462622	-1.49034	1.61288	-0.403249	-1.65019	1.59815	-0.303131	-1.72466	1.33355
0.49	-1.44263	-1.46342	-1.87784	-1.44263	-1.46342	-1.87784	-0.167837	-0.12894	-0.281384	-0.345653	-1.47308	0.098487	-0.322759	-1.35828	0.0345357	-0.386907	-1.55676	0.0706135	-0.542732	-2.0075	0.268752	-0.553802	-2.05992	0.141351	-0.506297	-2.05544	0.353632	-0.320793	-1.46382	1.58966	-0.462685	-1.47419	1.61518	-0.402885	-1.63391	1.60061	-0.302471	-1.70802	1.33558
0.5	-1.33636	-1.33622	-1.94305	-1.33636	-1.33622	-1.94305	-0.163485	-0.118295	-0.300945	-0.346056	-1.47259	0.0987674	-0.32258	-1.3582	0.0346843	-0.387122	-1.55657	0.0708608	-0.543445	-1.97471	0.275934	-0.556084	-2.02486	0.14851	-0.507085	-2.02382	0.360155	-0.321016	-1.44745	1.59226	-0.462893	-1.45819	1.6177	-0.402631	-1.61775	1.60329	-0.301845	-1.69151	1.33786
0.51	-1.26796	-1.53962	-1.82362	-1.26796	-1.53962	-1.82362	-0.136355	-0.113303	-0.312683	-0.346386	-1.47215	0.0991364	-0.322454	-1.35815	0.0348786	-0.387354	-1.55639	0.0711271	-0.544061	-1.94101	0.282019	-0.558419	-1.98736	0.154208	-0.507457	-1.99224	0.364739	-0.321365	-1.43119	1.59505	-0.463233	-1.44233	1.62041	-0.402478	-1.60169	1.60618	-0.301243	-1.67514	1.34039
0.52	-1.00882	-1.40581	-1.23166	-1.00882	-1.40581	-1.23166	-0.0892753	-0.111815	-0.320205	-0.346635	-1.47172	0.0996056	-0.322374	-1.35811	0.0350818	-0.387591	-1.55621	0.0714453	-0.544606	-1.90654	0.286837	-0.560779	-1.94788	0.158406	-0.507427	-1.96059	0.367336	-0.321823	-1.41503	1.59802	-0.463685	-1.4266	1.62331	-0.402414	-1.58572	1.60926	-0.300659	-1.65888	1.34317
0.53	-0.741531	-0.994548	-0.60731	-0.741531	-0.994548	-0.60731	-0.0522693	-0.104311	-0.326421	-0.346804	-1.47128	0.100191	-0.322333	-1.35806	0.0352766	-0.387822	-1.55602	0.0718557	-0.545098	-1.87142	0.290271	-0.563148	-1.90683	0.161126	-0.507027	-1.92876	0.367927	-0.322372	-1.39897	1.60114	-0.464234	-1.41096	1.62636	-0.40243	-1.56982	1.6125	-0.300087	-1.64274	1.3462
0.54	-0.620367	-0.699739	-0.181558	-0.620367	-0.699739	-0.181558	-0.0428183	-0.0962564	-0.320815	-0.346904	-1.47081	0.100913	-0.322323	-1.35802	0.0354585	-0.388038	-1.55578	0.0724065	-0.545544	-1.83573	0.29225	-0.565518	-1.86456	0.162438	-0.506303	-1.89663	0.366519	-0.322991	-1.38298	1.60435	-0.464861	-1.39541	1.62953	-0.402516	-1.55399	1.61586	-0.299528	-1.6267	1.34947
0.55	-0.468393	-0.527659	0.339109	-0.468393	-0.527659	0.339109	-0.0410736	-0.098016	-0.309931	-0.346953	-1.4703	0.101792	-0.322336	-1.35796	0.035632	-0.388235	-1.55549	0.073152	-0.545931	-1.79955	0.292742	-0.567887	-1.82131	0.162442	-0.505313	-1.86413	0.363136	-0.323664	-1.36706	1.60764	-0.46555	-1.37991	1.63278	-0.402664	-1.53821	1.6193	-0.298986	-1.61075	1.35293
0.56	-0.281476	-0.308081	0.877445	-0.281476	-0.308081	0.877445	-0.0372187	-0.109096	-0.294296	-0.34697	-1.46974	0.102851	-0.322368	-1.35789	0.0358056	-0.388406	-1.55511	0.0741484	-0.54624	-1.76291	0.291743	-0.570251	-1.77724	0.161254	-0.50412	-1.83119	0.357818	-0.324375	-1.3512	1.61094	-0.466286	-1.36446	1.63607	-0.402866	-1.52248	1.62278	-0.298471	-1.59488	1.35655
0.57	-0.0831593	-0.0337121	1.22197	-0.0831593	-0.0337121	1.22197	-0.0487138	-0.119435	-0.269728	-0.346973	-1.46911	0.104108	-0.322412	-1.35779	0.0359895	-0.388549	-1.55463	0.0754482	-0.546452	-1.72585	0.289275	-0.572605	-1.73246	0.158994	-0.502795	-1.79773	0.350623	-0.325112	-1.33537	1.61423	-0.467055	-1.34904	1.63934	-0.403113	-1.50682	1.62624	-0.297997	-1.57907	1.36028
0.58	0.0622752	0.0161805	1.34157	0.0622752	0.0161805	1.34157	-0.0683168	-0.126005	-0.23565	-0.346979	-1.4684	0.105577	-0.322467	-1.35768	0.036192	-0.38866	-1.55404	0.0770907	-0.546566	-1.68834	0.28538	-0.574941	-1.68703	0.155782	-0.501407	-1.76366	0.341628	-0.325865	-1.31959	1.61747	-0.467846	-1.33363	1.64255	-0.403395	-1.49122	1.62965	-0.29758	-1.56334	1.36405
0.59	0.204345	0.170274	1.31809	0.204345	0.170274	1.31809	-0.0904931	-0.129708	-0.206366	-0.346996	-1.4676	0.10726	-0.322526	-1.35754	0.0364181	-0.388738	-1.55334	0.0790928	-0.546604	-1.65036	0.28013	-0.577244	-1.64096	0.151734	-0.500023	-1.72888	0.330934	-0.326626	-1.30382	1.62061	-0.468649	-1.31821	1.64567	-0.403696	-1.47567	1.63297	-0.297239	-1.54766	1.3678
0.6	0.357231	0.233254	1.40526	0.357231	0.233254	1.40526	-0.112218	-0.123353	-0.19323	-0.347029	-1.46671	0.109146	-0.322585	-1.35738	0.036668	-0.388781	-1.55253	0.0814447	-0.546606	-1.61187	0.273621	-0.579496	-1.59428	0.146968	-0.498698	-1.69329	0.31867	-0.327388	-1.28807	1.62364	-0.469457	-1.30278	1.64866	-0.404001	-1.46016	1.63617	-0.296989	-1.53204	1.37148
0.61	0.377241	0.135594	1.64798	0.377241	0.135594	1.64798	-0.126626	-0.108962	-0.185027	-0.347068	-1.46572	0.111209	-0.322633	-1.35718	0.0369362	-0.388788	-1.55161	0.0841119	-0.546617	-1.57283	0.265972	-0.581681	-1.54701	0.141609	-0.497475	-1.65678	0.304993	-0.328146	-1.27232	1.62652	-0.470261	-1.28733	1.65148	-0.404297	-1.44467	1.63922	-0.296843	-1.51648	1.37503
0.62	0.428786	0.0167888	2.11887	0.428786	0.0167888	2.11887	-0.128736	-0.0968002	-0.169711	-0.3471	-1.46463	0.113414	-0.322663	-1.35696	0.037213	-0.388756	-1.5506	0.0870407	-0.546682	-1.53315	0.257328	-0.583782	-1.49915	0.135795	-0.496383	-1.61925	0.290086	-0.328895	-1.25657	1.62922	-0.471057	-1.27186	1.6541	-0.404583	-1.42919	1.6421	-0.296808	-1.50097	1.37841
0.63	0.495056	-0.0428927	2.56056	0.495056	-0.0428927	2.56056	-0.116124	-0.0890953	-0.151786	-0.347106	-1.46344	0.115718	-0.322663	-1.35671	0.0374881	-0.388689	-1.54949	0.0901675	-0.546834	-1.4928	0.247851	-0.58579	-1.4507	0.129682	-0.495446	-1.58061	0.274161	-0.329632	-1.24082	1.63171	-0.471843	-1.25635	1.6565	-0.404877	-1.41369	1.64477	-0.296885	-1.4855	1.38156
0.64	0.538106	0.00434679	2.80466	0.538106	0.00434679	2.80466	-0.0996459	-0.0856153	-0.130399	-0.347072	-1.46216	0.118079	-0.322627	-1.35644	0.0377529	-0.38859	-1.54829	0.0934266	-0.547094	-1.45172	0.237727	-0.587697	-1.4017	0.123449	-0.494681	-1.5408	0.25745	-0.330358	-1.22505	1.63396	-0.472617	-1.24082	1.65864	-0.405205	-1.39816	1.64718	-0.29707	-1.47008	1.38445
0.65	0.52207	0.177943	2.8676	0.52207	0.177943	2.8676	-0.0939975	-0.0876443	-0.112299	-0.346986	-1.4608	0.120459	-0.322549	-1.35614	0.0380032	-0.388464	-1.54702	0.0967563	-0.547472	-1.40988	0.227157	-0.589496	-1.35215	0.117292	-0.494108	-1.49976	0.240205	-0.331073	-1.20928	1.63596	-0.473377	-1.22526	1.6605	-0.405599	-1.38259	1.64932	-0.297354	-1.45469	1.38705
0.66	0.492342	0.19507	2.98544	0.492342	0.19507	2.98544	-0.0943429	-0.10015	-0.101161	-0.346848	-1.45937	0.122826	-0.322431	-1.35584	0.0382381	-0.388316	-1.54567	0.100101	-0.547971	-1.36728	0.216361	-0.591174	-1.3021	0.111426	-0.493752	-1.45749	0.222693	-0.331783	-1.19351	1.63767	-0.474122	-1.20968	1.66206	-0.406072	-1.36698	1.65114	-0.297727	-1.43932	1.38933
0.67	0.543516	0.276623	3.286	0.543516	0.276623	3.286	-0.104825	-0.11578	-0.0908294	-0.346665	-1.45788	0.125152	-0.322277	-1.35553	0.0384579	-0.388154	-1.54427	0.103413	-0.548592	-1.32394	0.205568	-0.592712	-1.25159	0.106076	-0.493646	-1.41402	0.205184	-0.332491	-1.17773	1.63906	-0.474853	-1.19408	1.66329	-0.406625	-1.35132	1.65262	-0.298172	-1.42396	1.39127
0.68	0.664885	0.335752	3.71963	0.664885	0.335752	3.71963	-0.125299	-0.125866	-0.0809623	-0.346452	-1.45635	0.127414	-0.322096	-1.35523	0.0386612	-0.387985	-1.54282	0.106658	-0.54933	-1.27989	0.195019	-0.594084	-1.20071	0.101474	-0.493827	-1.36942	0.187958	-0.3332	-1.16194	1.64011	-0.475571	-1.17846	1.66418	-0.407245	-1.33562	1.65375	-0.298672	-1.4086	1.39283
0.69	0.736845	0.359102	4.06998	0.736845	0.359102	4.06998	-0.145577	-0.128807	-0.0771147	-0.346227	-1.45478	0.129596	-0.321902	-1.35492	0.0388451	-0.387815	-1.54136	0.109808	-0.550176	-1.23525	0.184956	-0.595254	-1.14955	0.0978416	-0.494334	-1.3238	0.171288	-0.333912	-1.14616	1.64079	-0.476279	-1.16283	1.66469	-0.407902	-1.31991	1.6545	-0.299211	-1.39323	1.39399
0.7	0.72864	0.257925	4.25864	0.72864	0.257925	4.25864	-0.163386	-0.128532	-0.0729955	-0.346006	-1.45319	0.131685	-0.321707	-1.35461	0.0390057	-0.38765	-1.53988	0.112846	-0.551118	-1.19012	0.175616	-0.596187	-1.09827	0.0953845	-0.495191	-1.27732	0.15544	-0.334627	-1.13037	1.64109	-0.476981	-1.14719	1.66481	-0.408566	-1.30421	1.65486	-0.299775	-1.37783	1.39473
0.71	0.771588	0.150833	4.38032	0.771588	0.150833	4.38032	-0.167793	-0.125862	-0.0673899	-0.345798	-1.4516	0.133672	-0.321521	-1.3543	0.0391386	-0.387492	-1.53841	0.115757	-0.552137	-1.1447	0.167222	-0.59685	-1.04708	0.0942708	-0.496401	-1.23022	0.140661	-0.335344	-1.11458	1.64097	-0.477682	-1.13154	1.66451	-0.409221	-1.28852	1.65482	-0.300356	-1.36242	1.39504
0.72	0.744701	0.0490121	4.31927	0.744701	0.0490121	4.31927	-0.159123	-0.122971	-0.0598222	-0.345604	-1.45002	0.135557	-0.321351	-1.35399	0.0392395	-0.387343	-1.53695	0.118535	-0.553207	-1.09921	0.15996	-0.59722	-0.996233	0.094616	-0.497936	-1.18274	0.127171	-0.336063	-1.09879	1.64043	-0.478385	-1.11587	1.66378	-0.40987	-1.27284	1.65436	-0.300953	-1.34698	1.39489
0.73	0.761354	-0.0660594	4.20227	0.761354	-0.0660594	4.20227	-0.136859	-0.125578	-0.0457313	-0.345416	-1.44846	0.13734	-0.321203	-1.35369	0.0393051	-0.387201	-1.53551	0.121179	-0.554294	-1.05395	0.153967	-0.597295	-0.946058	0.0964681	-0.499729	-1.1352	0.115151	-0.336791	-1.08301	1.63946	-0.479093	-1.1002	1.66262	-0.410529	-1.25716	1.65348	-0.301571	-1.33153	1.39428
0.74	0.819173	-0.117712	4.07852	0.819173	-0.117712	4.07852	-0.106248	-0.127806	-0.0310067	-0.345219	-1.44691	0.13903	-0.321077	-1.3534	0.0393346	-0.387061	-1.53408	0.123699	-0.555351	-1.00925	0.149317	-0.597096	-0.896934	0.099796	-0.501677	-1.08797	0.104725	-0.337534	-1.06722	1.63805	-0.479808	-1.08451	1.66104	-0.411212	-1.24145	1.65216	-0.302215	-1.31606	1.39319
0.75	0.88718	-0.143074	4.02063	0.88718	-0.143074	4.02063	-0.0769525	-0.126971	-0.0161337	-0.344999	-1.44538	0.140637	-0.320971	-1.35312	0.0393291	-0.386918	-1.53267	0.126112	-0.556321	-0.965482	0.146011	-0.596659	-0.849281	0.104482	-0.50365	-1.04145	0.0959524	-0.338302	-1.05143	1.63621	-0.480534	-1.0688	1.65903	-0.411931	-1.22572	1.65042	-0.302893	-1.30056	1.39164
0.76	0.980398	-0.24246	4.02566	0.980398	-0.24246	4.02566	-0.0537007	-0.120224	-0.00269454	-0.344744	-1.44386	0.142178	-0.32088	-1.35285	0.0392913	-0.386767	-1.53127	0.128445	-0.557134	-0.923042	0.143969	-0.59604	-0.803537	0.110313	-0.505498	-0.996078	0.0888127	-0.339104	-1.03564	1.63395	-0.481274	-1.05306	1.65662	-0.412689	-1.20997	1.64826	-0.303614	-1.28504	1.38961
0.77	1.08311	-0.264732	3.82898	1.08311	-0.264732	3.82898	-0.0340099	-0.108968	0.00657239	-0.344446	-1.44233	0.143672	-0.3208	-1.35259	0.0392239	-0.386602	-1.52985	0.130732	-0.557718	-0.882339	0.14303	-0.595293	-0.760135	0.116982	-0.507058	-0.952319	0.0832022	-0.339945	-1.01984	1.6313	-0.482031	-1.03729	1.65384	-0.413483	-1.19417	1.6457	-0.304388	-1.26948	1.38713
0.78	1.17506	-0.220953	3.23113	1.17506	-0.220953	3.23113	-0.0218291	-0.091764	0.00665014	-0.344104	-1.44075	0.14514	-0.320725	-1.35233	0.0391294	-0.386416	-1.52839	0.13302	-0.557998	-0.843773	0.142947	-0.594468	-0.719472	0.124085	-0.508169	-0.910638	0.0789319	-0.340826	-1.00401	1.62831	-0.482809	-1.02148	1.65071	-0.414307	-1.17835	1.64278	-0.305226	-1.25387	1.38422
0.79	1.11346	-0.290668	2.24668	1.11346	-0.290668	2.24668	-0.0115088	-0.0711407	0.00299209	-0.343715	-1.43911	0.146604	-0.32065	-1.35206	0.0390098	-0.386202	-1.52686	0.13536	-0.557905	-0.807707	0.143402	-0.593591	-0.681888	0.131134	-0.508683	-0.871485	0.0757384	-0.341746	-0.988154	1.62501	-0.483615	-1.00561	1.6473	-0.415157	-1.16248	1.63955	-0.306133	-1.2382	1.3809
0.8	0.939883	-0.418254	1.15435	0.939883	-0.418254	1.15435	0.00146467	-0.055821	0.00487442	-0.343276	-1.43735	0.148093	-0.320568	-1.35177	0.0388677	-0.385954	-1.52523	0.13781	-0.557384	-0.774446	0.144018	-0.592659	-0.647637	0.137586	-0.508489	-0.835266	0.0733062	-0.342703	-0.97225	1.62145	-0.484462	-0.989672	1.64366	-0.416033	-1.14656	1.63606	-0.307108	-1.22244	1.37724
0.81	0.861943	-0.519885	0.284016	0.861943	-0.519885	0.284016	0.0152705	-0.0458778	0.0168741	-0.342784	-1.43542	0.14964	-0.320475	-1.35147	0.0387067	-0.385668	-1.52345	0.140433	-0.556404	-0.74421	0.144405	-0.591642	-0.616872	0.142885	-0.507525	-0.802329	0.0713025	-0.343696	-0.95629	1.6177	-0.485362	-0.973669	1.63984	-0.416938	-1.13058	1.63237	-0.308142	-1.20659	1.37331
0.82	0.924968	-0.504081	-0.344047	0.924968	-0.504081	-0.344047	0.0322339	-0.0324272	0.0276909	-0.342234	-1.43329	0.15128	-0.320366	-1.35114	0.0385327	-0.38534	-1.52146	0.143294	-0.554956	-0.717116	0.144201	-0.590477	-0.589631	0.14653	-0.505806	-0.772934	0.0694193	-0.344727	-0.940262	1.61382	-0.486325	-0.957594	1.63592	-0.41788	-1.11452	1.62854	-0.309222	-1.19064	1.36917
0.83	0.9804	-0.496429	-0.85486	0.9804	-0.496429	-0.85486	0.0505373	-0.0102941	0.0387283	-0.341619	-1.43089	0.153048	-0.320237	-1.3508	0.038355	-0.384965	-1.51919	0.146463	-0.553062	-0.69317	0.143133	-0.589083	-0.565838	0.148141	-0.503425	-0.747234	0.0674172	-0.345795	-0.924158	1.60987	-0.487349	-0.941438	1.63195	-0.418875	-1.09839	1.62462	-0.31033	-1.17455	1.36493
0.84	0.980403	-0.556693	-1.19956	0.980403	-0.556693	-1.19956	0.0620824	0.0223829	0.0588544	-0.340929	-1.42816	0.154977	-0.320084	-1.35044	0.0381886	-0.384533	-1.51659	0.150009	-0.55076	-0.672267	0.141055	-0.587366	-0.545314	0.147517	-0.500547	-0.725256	0.0651629	-0.346901	-0.90797	1.6059	-0.488427	-0.925194	1.62799	-0.419937	-1.08218	1.62066	-0.311449	-1.15832	1.36066
0.85	1.06763	-0.633662	-1.17933	1.06763	-0.633662	-1.17933	0.0676466	0.0706005	0.0846512	-0.340154	-1.42503	0.157102	-0.319905	-1.35007	0.0380571	-0.384028	-1.51354	0.154007	-0.548099	-0.654204	0.137974	-0.585231	-0.527792	0.144664	-0.497385	-0.706893	0.0626516	-0.34804	-0.89169	1.60198	-0.489549	-0.90885	1.62408	-0.421077	-1.06586	1.61672	-0.312566	-1.14191	1.35643
0.86	1.02453	-0.590733	-1.06303	1.02453	-0.590733	-1.06303	0.0669096	0.127532	0.102101	-0.339283	-1.42144	0.159458	-0.319699	-1.3497	0.0379977	-0.383432	-1.50996	0.158533	-0.545142	-0.638692	0.134042	-0.582604	-0.512935	0.139774	-0.494164	-0.691911	0.0600077	-0.349211	-0.875315	1.59815	-0.490706	-0.892395	1.62029	-0.422299	-1.04943	1.61283	-0.31367	-1.12531	1.35231
0.87	0.795596	-0.457013	-0.96881	0.795596	-0.457013	-0.96881	0.0519254	0.171219	0.115486	-0.338302	-1.41728	0.162084	-0.319466	-1.34931	0.0380652	-0.38272	-1.5057	0.163672	-0.541958	-0.625376	0.129525	-0.579442	-0.500363	0.133187	-0.491097	-0.679962	0.0574598	-0.35041	-0.858843	1.59446	-0.491892	-0.875822	1.61665	-0.4236	-1.0329	1.60904	-0.314761	-1.10851	1.34836
0.88	0.535967	-0.443774	-0.969867	0.535967	-0.443774	-0.969867	0.0282224	0.188877	0.125524	-0.337203	-1.41244	0.165023	-0.319209	-1.34887	0.0383379	-0.381866	-1.50059	0.169511	-0.538629	-0.613862	0.124752	-0.575753	-0.489677	0.125332	-0.488363	-0.670616	0.0552855	-0.35163	-0.842275	1.59096	-0.493102	-0.859127	1.61321	-0.424974	-1.01625	1.60542	-0.315844	-1.09151	1.34461
0.89	0.328141	-0.641693	-1.73785	0.328141	-0.641693	-1.73785	0.0494076	0.167403	0.123084	-0.335974	-1.40679	0.168325	-0.31893	-1.34833	0.0389204	-0.38084	-1.49443	0.176145	-0.535261	-0.603764	0.120058	-0.571607	-0.480503	0.116662	-0.486088	-0.663399	0.0537344	-0.352861	-0.825619	1.58769	-0.494328	-0.842313	1.61002	-0.426412	-0.999492	1.60201	-0.316929	-1.07433	1.34109
0.9	-0.019101	-0.546991	-4.19317	-0.019101	-0.546991	-4.19317	0.151476	0.10546	0.10654	-0.334612	-1.40015	0.172045	-0.318628	-1.34763	0.0399437	-0.379614	-1.487	0.183664	-0.53198	-0.594757	0.115714	-0.567147	-0.472528	0.107604	-0.484341	-0.657837	0.0529531	-0.35409	-0.808879	1.58472	-0.49556	-0.825383	1.60713	-0.427905	-0.982631	1.59889	-0.318025	-1.057	1.33787
0.91	-0.57561	0.174755	-7.28808	-0.57561	0.174755	-7.28808	0.226641	0.0389803	0.116186	-0.333119	-1.39234	0.176243	-0.318296	-1.34664	0.0415601	-0.378167	-1.47803	0.192152	-0.528939	-0.586616	0.111887	-0.562589	-0.465525	0.0985227	-0.483134	-0.653512	0.0529513	-0.355302	-0.792067	1.58208	-0.496784	-0.808347	1.60459	-0.429439	-0.965678	1.59612	-0.319134	-1.03956	1.335
0.92	-0.836384	0.274112	-8.12196	-0.836384	0.274112	-8.12196	0.160408	0.0154803	0.177685	-0.331509	-1.38317	0.180974	-0.317924	-1.34522	0.0439341	-0.376493	-1.46723	0.201666	-0.526291	-0.579234	0.108642	-0.558195	-0.45936	0.0897057	-0.482433	-0.650096	0.053623	-0.356485	-0.775189	1.57981	-0.497985	-0.791215	1.60243	-0.43099	-0.94865	1.59374	-0.320247	-1.02206	1.33253
0.93	-0.514644	-0.472554	-5.87592	-0.514644	-0.472554	-5.87592	0.0908151	0.0336856	0.22116	-0.329803	-1.37244	0.186282	-0.3175	-1.34314	0.0472296	-0.3746	-1.45434	0.212221	-0.524151	-0.572585	0.105972	-0.554228	-0.453974	0.0813708	-0.482165	-0.647351	0.0547972	-0.357624	-0.758257	1.57795	-0.499149	-0.774002	1.60069	-0.432533	-0.931564	1.5918	-0.321338	-1.00454	1.33054
0.94	-0.264967	-0.473905	-3.08137	-0.264967	-0.473905	-3.08137	0.112963	0.0678648	0.209011	-0.328034	-1.35995	0.192194	-0.317009	-1.34015	0.051591	-0.372514	-1.43911	0.223776	-0.52257	-0.566665	0.10382	-0.550905	-0.449337	0.0736659	-0.482223	-0.645109	0.0562893	-0.358713	-0.741284	1.57649	-0.500265	-0.756733	1.59935	-0.43404	-0.914442	1.59029	-0.32237	-0.987013	1.32907
0.95	-0.500673	0.221474	-1.59913	-0.500673	0.221474	-1.59913	0.131226	0.0923085	0.180168	-0.326236	-1.34555	0.198704	-0.316437	-1.33592	0.0571149	-0.370272	-1.42135	0.236214	-0.521528	-0.561454	0.102099	-0.548349	-0.445418	0.0666761	-0.482493	-0.643254	0.0579332	-0.359743	-0.724293	1.57541	-0.501324	-0.73944	1.59839	-0.435487	-0.897309	1.5892	-0.323306	-0.96953	1.32813
0.96	-0.870543	0.619767	-1.22732	-0.870543	0.619767	-1.22732	0.110888	0.094754	0.148556	-0.324445	-1.32913	0.205768	-0.315768	-1.33008	0.0638197	-0.367929	-1.40098	0.249335	-0.520945	-0.556914	0.100717	-0.546578	-0.442168	0.0604445	-0.482871	-0.641702	0.0595943	-0.360709	-0.70731	1.57468	-0.502314	-0.722161	1.59779	-0.436849	-0.880195	1.5885	-0.324119	-0.952131	1.32772
0.97	-1.42257	0.964477	-1.72365	-1.42257	0.964477	-1.72365	0.0778272	0.0761649	0.114223	-0.322703	-1.31063	0.213297	-0.314981	-1.32223	0.0716216	-0.365556	-1.37802	0.262852	-0.520707	-0.552997	0.0995938	-0.545523	-0.439527	0.0549961	-0.483274	-0.640397	0.061171	-0.361601	-0.690367	1.57428	-0.503223	-0.704934	1.59751	-0.438101	-0.863129	1.58817	-0.324808	-0.934873	1.3278
0.98	-2.18357	1.12738	-2.46343	-2.18357	1.12738	-2.46343	0.029574	0.022829	0.0966479	-0.32105	-1.29006	0.221154	-0.314053	-1.31196	0.0803227	-0.36325	-1.35267	0.276403	-0.520693	-0.54966	0.0986722	-0.545058	-0.437425	0.0503477	-0.483647	-0.639301	0.0625918	-0.362409	-0.673492	1.57417	-0.504037	-0.687797	1.5975	-0.439226	-0.846139	1.58819	-0.325398	-0.917819	1.3283
0.99	-2.78204	0.995612	-2.70398	-2.78204	0.995612	-2.70398	-0.00675341	-0.0731536	0.0996983	-0.319532	-1.2675	0.229164	-0.312957	-1.29888	0.0896154	-0.361118	-1.32529	0.289574	-0.52079	-0.546863	0.0979163	-0.545038	-0.435792	0.0465048	-0.483958	-0.638387	0.0638133	-0.36312	-0.656711	1.57434	-0.504744	-0.670779	1.59776	-0.440211	-0.829249	1.58856	-0.325932	-0.901034	1.32916
1	-3.02623	0.740384	-2.48303	-3.02623	0.740384	-2.48303	-0.00623246	-0.194988	0.109094	-0.318189	-1.24311	0.237127	-0.311672	-1.28266	0.0991066	-0.359266	-1.29636	0.301941	-0.520906	-0.544568	0.0973048	-0.545321	-0.434563	0.0434509	-0.484189	-0.637639	0.064817	-0.363721	-0.640047	1.57478	-0.505332	-0.653902	1.59826	-0.441046	-0.812477	1.58928	-0.326464	-0.884572	1.3303
1.01	-3.023	0.477367	-2.4012	-3.023	0.477367	-2.4012	0.0274419	-0.315011	0.118563	-0.317051	-1.21711	0.244842	-0.310187	-1.26309	0.108361	-0.35778	-1.26647	0.313112	-0.52098	-0.542736	0.0968235	-0.54578	-0.433672	0.0411384	-0.484337	-0.637039	0.0656056	-0.364199	-0.623518	1.57549	-0.505792	-0.637181	1.59901	-0.441727	-0.795843	1.59036	-0.327041	-0.868468	1.33167
1.02	-2.87349	0.389061	-2.69956	-2.87349	0.389061	-2.69956	0.0734081	-0.404993	0.129531	-0.316136	-1.18974	0.252122	-0.308509	-1.24004	0.116956	-0.356715	-1.23624	0.322763	-0.520984	-0.541318	0.09646	-0.546307	-0.433056	0.0394849	-0.484409	-0.636571	0.0661971	-0.364542	-0.607141	1.57647	-0.506117	-0.620625	1.60004	-0.442249	-0.779359	1.5918	-0.327694	-0.852741	1.33323
1.03	-2.61015	0.394816	-3.04481	-2.61015	0.394816	-3.04481	0.113763	-0.445933	0.139848	-0.315442	-1.16125	0.25879	-0.30667	-1.21354	0.124524	-0.356092	-1.20616	0.330648	-0.520915	-0.540256	0.0962016	-0.546826	-0.432651	0.0383819	-0.484418	-0.636217	0.0666202	-0.364744	-0.590928	1.57774	-0.506305	-0.604235	1.60134	-0.442613	-0.763031	1.5936	-0.32843	-0.837383	1.33496
1.04	-2.30383	0.504191	-3.31103	-2.30383	0.504191	-3.31103	0.144444	-0.439171	0.144917	-0.31495	-1.13188	0.264663	-0.304722	-1.18373	0.130787	-0.355903	-1.17654	0.33659	-0.520786	-0.539485	0.0960362	-0.547283	-0.432402	0.037711	-0.484378	-0.635958	0.0669076	-0.364807	-0.574889	1.57929	-0.506355	-0.588006	1.60295	-0.442834	-0.746859	1.59576	-0.329234	-0.82237	1.33688
1.05	-2.08384	0.596961	-3.52642	-2.08384	0.596961	-3.52642	0.155846	-0.396538	0.148607	-0.314632	-1.10177	0.26954	-0.302729	-1.15089	0.135562	-0.356119	-1.14747	0.340468	-0.520619	-0.538939	0.0959538	-0.547654	-0.432261	0.0373582	-0.484304	-0.635774	0.0670925	-0.364735	-0.559029	1.58114	-0.506269	-0.571931	1.60487	-0.442936	-0.730839	1.59825	-0.330075	-0.807659	1.33899
1.06	-1.92924	0.59334	-3.4206	-1.92924	0.59334	-3.4206	0.1402	-0.331042	0.163521	-0.314451	-1.07102	0.273222	-0.300751	-1.11541	0.138765	-0.356695	-1.11885	0.342209	-0.520438	-0.538554	0.0959462	-0.547932	-0.432191	0.0372229	-0.484209	-0.635651	0.0672058	-0.364534	-0.543348	1.58328	-0.506052	-0.556005	1.6071	-0.442941	-0.714968	1.60103	-0.330917	-0.793199	1.34132
1.07	-1.77661	0.484987	-2.7608	-1.77661	0.484987	-2.7608	0.11442	-0.255475	0.181438	-0.314369	-1.03968	0.275533	-0.298839	-1.0777	0.140397	-0.357575	-1.09045	0.341787	-0.520271	-0.538276	0.0960081	-0.548123	-0.432161	0.0372229	-0.484101	-0.635573	0.0672757	-0.364214	-0.527842	1.58571	-0.505712	-0.540221	1.60963	-0.442861	-0.699243	1.60408	-0.331719	-0.778932	1.34389
1.08	-1.7465	0.329543	-1.89713	-1.7465	0.329543	-1.89713	0.0989843	-0.197553	0.197584	-0.31435	-1.00774	0.276349	-0.297024	-1.03817	0.140522	-0.358695	-1.06199	0.339226	-0.520141	-0.538061	0.0961372	-0.548243	-0.432151	0.0372955	-0.483987	-0.63553	0.0673288	-0.363786	-0.512503	1.58839	-0.505263	-0.524574	1.61241	-0.442705	-0.683664	1.60734	-0.332445	-0.764799	1.34672
1.09	-1.59986	0.318486	-0.978889	-1.59986	0.318486	-0.978889	0.0892988	-0.162708	0.213179	-0.314364	-0.975185	0.275607	-0.295321	-0.997183	0.139253	-0.359991	-1.03318	0.334594	-0.520066	-0.537876	0.0963349	-0.548309	-0.432144	0.0373967	-0.483872	-0.635507	0.0673913	-0.36326	-0.497318	1.59129	-0.504719	-0.509059	1.61542	-0.442477	-0.668228	1.61077	-0.333064	-0.750743	1.34977
1.1	-1.42918	0.31067	-0.166428	-1.42918	0.31067	-0.166428	0.0804488	-0.141765	0.22451	-0.314393	-0.941987	0.27331	-0.293724	-0.95503	0.136737	-0.361398	-1.00376	0.328	-0.520051	-0.537695	0.0966067	-0.548337	-0.432131	0.0374986	-0.483757	-0.635493	0.0674919	-0.362648	-0.482272	1.59435	-0.504093	-0.493671	1.61859	-0.442183	-0.65293	1.6143	-0.333559	-0.736717	1.35303
1.11	-1.14945	0.1961	0.703916	-1.14945	0.1961	0.703916	0.069914	-0.128094	0.232873	-0.314425	-0.90811	0.269518	-0.292214	-0.911927	0.133143	-0.362854	-0.973517	0.319585	-0.520094	-0.537498	0.0969617	-0.548342	-0.432103	0.0375872	-0.483642	-0.635472	0.0676624	-0.361959	-0.467353	1.59752	-0.5034	-0.478404	1.62186	-0.441828	-0.637762	1.61789	-0.333923	-0.722681	1.35642
1.12	-0.85034	0.0913372	1.48693	-0.85034	0.0913372	1.48693	0.0701066	-0.115601	0.238703	-0.314454	-0.873519	0.264333	-0.290761	-0.868028	0.128654	-0.364304	-0.942302	0.309513	-0.520183	-0.537268	0.0974119	-0.548338	-0.432057	0.0376588	-0.48353	-0.635423	0.0679394	-0.361203	-0.452551	1.60072	-0.502653	-0.463253	1.62516	-0.44142	-0.622716	1.62146	-0.334164	-0.708604	1.35989
1.13	-0.54572	0.226212	2.02375	-0.54572	0.226212	2.02375	0.0799828	-0.107637	0.232881	-0.314474	-0.83818	0.257889	-0.289334	-0.823439	0.123451	-0.365696	-0.90999	0.297966	-0.520302	-0.536991	0.0979717	-0.548333	-0.431988	0.0377171	-0.483422	-0.635325	0.0683646	-0.360389	-0.437854	1.60391	-0.501863	-0.44821	1.62844	-0.440965	-0.60778	1.62495	-0.334297	-0.694465	1.36336
1.14	-0.210797	0.392013	2.36294	-0.210797	0.392013	2.36294	0.0839484	-0.0953431	0.218265	-0.314474	-0.80206	0.250338	-0.287904	-0.77823	0.117703	-0.36699	-0.876496	0.285137	-0.520432	-0.536652	0.0986578	-0.548334	-0.431893	0.0377699	-0.483321	-0.635148	0.0689846	-0.359524	-0.423252	1.60701	-0.501035	-0.433268	1.63163	-0.440471	-0.592944	1.62833	-0.334336	-0.680252	1.36675
1.15	0.019337	0.368991	2.50486	0.019337	0.368991	2.50486	0.0830909	-0.0767567	0.205615	-0.314432	-0.765136	0.241844	-0.286445	-0.73245	0.11157	-0.368148	-0.841765	0.271229	-0.520554	-0.536231	0.0994878	-0.548347	-0.431773	0.0378264	-0.483232	-0.634866	0.0698483	-0.358618	-0.408731	1.60998	-0.500175	-0.418415	1.63469	-0.439941	-0.578196	1.63152	-0.334292	-0.665957	1.36999
1.16	0.241482	0.366688	2.62033	0.241482	0.366688	2.62033	0.0911094	-0.0564189	0.193043	-0.314319	-0.727386	0.232579	-0.284935	-0.686128	0.105203	-0.369136	-0.805762	0.256449	-0.520654	-0.535714	0.100477	-0.548376	-0.431625	0.0378953	-0.483159	-0.634457	0.0710008	-0.357681	-0.394272	1.61276	-0.499287	-0.403634	1.63757	-0.439378	-0.563523	1.6345	-0.334169	-0.651579	1.37305
1.17	0.393976	0.3453	2.70019	0.393976	0.3453	2.70019	0.109717	-0.0372839	0.175953	-0.314104	-0.688797	0.222716	-0.283356	-0.639282	0.0987491	-0.369924	-0.76847	0.241005	-0.520723	-0.53509	0.101634	-0.548423	-0.431452	0.0379831	-0.483102	-0.633906	0.0724764	-0.356721	-0.37986	1.61533	-0.498371	-0.38891	1.64025	-0.438787	-0.548911	1.63723	-0.33396	-0.63712	1.37588
1.18	0.57603	0.163168	2.80083	0.57603	0.163168	2.80083	0.138179	-0.0179091	0.171125	-0.313758	-0.649358	0.21243	-0.281693	-0.591921	0.0923591	-0.370486	-0.729884	0.225097	-0.520758	-0.534359	0.102959	-0.548493	-0.431257	0.038094	-0.48306	-0.633212	0.0742895	-0.355742	-0.365479	1.61765	-0.497427	-0.374222	1.64269	-0.438168	-0.534344	1.63968	-0.333651	-0.622585	1.37847
1.19	0.817962	0.203032	2.79345	0.817962	0.203032	2.79345	0.16764	0.0123152	0.180941	-0.31326	-0.609065	0.201901	-0.279935	-0.544055	0.086189	-0.370804	-0.69001	0.208923	-0.520766	-0.533527	0.10444	-0.548586	-0.431041	0.0382287	-0.483034	-0.632386	0.0764292	-0.354749	-0.351114	1.6197	-0.496452	-0.359555	1.6449	-0.437524	-0.5198	1.64185	-0.333223	-0.607976	1.38081
1.2	0.996893	0.320348	2.69075	0.996893	0.320348	2.69075	0.185772	0.052737	0.186632	-0.312596	-0.567928	0.191311	-0.278072	-0.495701	0.0804006	-0.370868	-0.648869	0.192684	-0.520761	-0.532607	0.106054	-0.548706	-0.43081	0.0383847	-0.483024	-0.631451	0.0788604	-0.353742	-0.33675	1.62147	-0.495446	-0.344892	1.64684	-0.436856	-0.505263	1.64372	-0.332662	-0.593297	1.38288
1.21	1.10319	0.334157	2.66679	1.10319	0.334157	2.66679	0.200737	0.0909255	0.183009	-0.311761	-0.525976	0.180843	-0.2761	-0.446894	0.0751613	-0.370679	-0.60649	0.176582	-0.52076	-0.531614	0.107771	-0.548851	-0.430566	0.0385564	-0.483033	-0.630433	0.0815307	-0.352723	-0.322369	1.62295	-0.494411	-0.330221	1.64852	-0.436161	-0.490717	1.64528	-0.331956	-0.578549	1.38469
1.22	1.16807	0.382549	2.69612	1.16807	0.382549	2.69612	0.209307	0.122522	0.175531	-0.310756	-0.483264	0.170686	-0.274017	-0.397698	0.0706412	-0.370248	-0.562926	0.160825	-0.520786	-0.530564	0.10956	-0.549021	-0.43031	0.0387366	-0.483067	-0.629359	0.0843787	-0.351692	-0.307957	1.62413	-0.493351	-0.315534	1.64993	-0.435433	-0.476152	1.64654	-0.331106	-0.56373	1.38624
1.23	1.17927	0.411276	2.69611	1.17927	0.411276	2.69611	0.217162	0.143043	0.163507	-0.309591	-0.439873	0.161029	-0.271828	-0.348204	0.0670104	-0.369592	-0.518255	0.145624	-0.520857	-0.529471	0.111391	-0.549209	-0.430046	0.0389175	-0.48313	-0.628242	0.0873422	-0.350651	-0.293503	1.62502	-0.492269	-0.300824	1.65104	-0.434669	-0.46156	1.64748	-0.330116	-0.548837	1.38752
1.24	1.12108	0.582759	2.59611	1.12108	0.582759	2.59611	0.215582	0.150478	0.144424	-0.308281	-0.395914	0.152061	-0.269544	-0.298534	0.0644344	-0.368728	-0.472595	0.131197	-0.520986	-0.528342	0.113237	-0.549412	-0.429773	0.0390925	-0.483226	-0.627091	0.0903654	-0.3496	-0.278997	1.6256	-0.491169	-0.286088	1.65186	-0.433864	-0.446931	1.6481	-0.329001	-0.533866	1.38852
1.25	0.965744	0.649394	2.54836	0.965744	0.649394	2.54836	0.204732	0.137971	0.11246	-0.306846	-0.351529	0.143963	-0.267187	-0.248842	0.0630674	-0.367669	-0.426111	0.117754	-0.521179	-0.527183	0.115078	-0.549624	-0.429493	0.0392576	-0.483352	-0.62591	0.0934041	-0.34854	-0.264434	1.62587	-0.490056	-0.271326	1.65238	-0.433017	-0.43226	1.6484	-0.327777	-0.518816	1.38923
1.26	0.846453	0.76203	2.69651	0.846453	0.76203	2.69651	0.180075	0.111377	0.0763366	-0.305312	-0.306894	0.136901	-0.264789	-0.199312	0.0630434	-0.366427	-0.379016	0.105495	-0.521429	-0.525995	0.116902	-0.549839	-0.429208	0.0394123	-0.483501	-0.624702	0.0964273	-0.347471	-0.249811	1.62584	-0.488929	-0.256545	1.65257	-0.432123	-0.417544	1.64838	-0.32646	-0.503687	1.38964
1.27	0.786341	0.873838	2.94399	0.786341	0.873838	2.94399	0.136848	0.078844	0.0386061	-0.303711	-0.262215	0.131009	-0.26239	-0.150165	0.0644627	-0.365022	-0.331567	0.0945867	-0.521717	-0.524786	0.118703	-0.550057	-0.428916	0.0395604	-0.483661	-0.623469	0.0994152	-0.346395	-0.235126	1.62549	-0.487788	-0.24175	1.65244	-0.43118	-0.402785	1.64804	-0.325068	-0.488481	1.38974
1.28	0.834674	0.875209	3.19651	0.834674	0.875209	3.19651	0.0881595	0.0501583	-0.00057484	-0.30208	-0.217741	0.126382	-0.260039	-0.10166	0.0673733	-0.363487	-0.28406	0.0851585	-0.522017	-0.523564	0.120479	-0.550273	-0.42862	0.0397075	-0.483819	-0.622212	0.102358	-0.345312	-0.220382	1.62484	-0.486633	-0.22695	1.65198	-0.430182	-0.38799	1.64739	-0.323611	-0.473199	1.3895
1.29	0.990024	0.776575	3.39746	0.990024	0.776575	3.39746	0.0494754	0.0394638	-0.0373733	-0.300458	-0.173755	0.12306	-0.257787	-0.0540906	0.0717481	-0.361868	-0.236836	0.0772871	-0.522298	-0.522334	0.122233	-0.550483	-0.428317	0.0398587	-0.483958	-0.620931	0.105254	-0.344218	-0.205584	1.62386	-0.48546	-0.212151	1.65117	-0.429124	-0.373165	1.64641	-0.322096	-0.457841	1.38893
1.3	1.06835	0.646747	3.32845	1.06835	0.646747	3.32845	0.0288367	0.046719	-0.0642955	-0.298887	-0.130569	0.121022	-0.255685	-0.00777725	0.0774655	-0.360219	-0.190276	0.0709915	-0.522532	-0.521096	0.123971	-0.550678	-0.428007	0.0400162	-0.484062	-0.619625	0.10811	-0.343112	-0.190731	1.62258	-0.484268	-0.197355	1.65003	-0.427999	-0.358312	1.6451	-0.320523	-0.442411	1.388
1.31	1.20759	0.706672	3.08802	1.20759	0.706672	3.08802	0.0188381	0.0661833	-0.0828513	-0.297405	-0.0885146	0.120181	-0.253784	0.0369439	0.0843011	-0.358593	-0.144793	0.066227	-0.522694	-0.519845	0.125702	-0.550846	-0.42769	0.0401811	-0.484115	-0.618289	0.110939	-0.341989	-0.175823	1.62099	-0.483051	-0.182565	1.64856	-0.426806	-0.34343	1.64347	-0.318886	-0.426913	1.3867
1.32	1.24253	0.742365	2.67541	1.24253	0.742365	2.67541	0.00918859	0.0969908	-0.0995064	-0.296049	-0.0479339	0.120384	-0.252128	0.079738	0.0919352	-0.357044	-0.100825	0.0628854	-0.522762	-0.51857	0.127438	-0.550976	-0.427362	0.040355	-0.484099	-0.616917	0.113759	-0.340843	-0.160856	1.61912	-0.481801	-0.167775	1.64678	-0.425544	-0.328515	1.64152	-0.317176	-0.41135	1.38505
1.33	1.11627	0.649491	2.19866	1.11627	0.649491	2.19866	0.00649176	0.122065	-0.110736	-0.29485	-0.0091624	0.121416	-0.250751	0.120289	0.099971	-0.355626	-0.0588148	0.0607924	-0.522722	-0.517256	0.129191	-0.551058	-0.427024	0.0405406	-0.484005	-0.615499	0.116594	-0.339666	-0.145825	1.61697	-0.480513	-0.152979	1.64473	-0.424218	-0.313558	1.63925	-0.315383	-0.395725	1.38303
1.34	1.01311	0.63489	1.81877	1.01311	0.63489	1.81877	0.00998818	0.131597	-0.120814	-0.293836	0.0274849	0.123007	-0.249677	0.158318	0.107959	-0.354398	-0.0191793	0.0597091	-0.522566	-0.515884	0.130976	-0.55109	-0.426673	0.0407407	-0.483826	-0.614023	0.119472	-0.33845	-0.130726	1.61459	-0.479183	-0.138164	1.64242	-0.42283	-0.298547	1.63671	-0.3135	-0.380038	1.38066
1.35	0.915741	0.64174	1.34076	0.915741	0.64174	1.34076	0.00652991	0.126387	-0.130765	-0.293034	0.0617308	0.124845	-0.248924	0.193591	0.115425	-0.353409	0.017707	0.0593451	-0.522298	-0.51443	0.132813	-0.55107	-0.426306	0.040957	-0.483562	-0.612469	0.122426	-0.337188	-0.11555	1.61201	-0.477816	-0.123311	1.6399	-0.421375	-0.283475	1.63393	-0.311525	-0.364287	1.37797
1.36	0.825801	0.76012	0.58061	0.825801	0.76012	0.58061	-0.0083567	0.107382	-0.146801	-0.292461	0.0933506	0.126599	-0.248503	0.22594	0.121899	-0.352694	0.0515305	0.0593882	-0.521934	-0.512868	0.134719	-0.551003	-0.425921	0.0411892	-0.483221	-0.610816	0.125494	-0.335874	-0.100284	1.60926	-0.476417	-0.108397	1.6372	-0.419842	-0.268334	1.63094	-0.309462	-0.348468	1.37499
1.37	0.892056	0.979897	-0.183819	0.892056	0.979897	-0.183819	-0.0411657	0.0890785	-0.176715	-0.292126	0.122182	0.127958	-0.24842	0.255263	0.126957	-0.352265	0.0820525	0.0595432	-0.521501	-0.511163	0.136713	-0.550895	-0.425515	0.0414348	-0.482815	-0.609032	0.12872	-0.334503	-0.0849197	1.60639	-0.474992	-0.0933975	1.63436	-0.418219	-0.253117	1.62781	-0.307321	-0.33258	1.37177
1.38	0.962349	1.1142	-0.79083	0.962349	1.1142	-0.79083	-0.0901206	0.0885369	-0.217229	-0.29202	0.148134	0.128665	-0.248675	0.281531	0.130258	-0.352102	0.109121	0.059572	-0.521027	-0.509275	0.138815	-0.550759	-0.425086	0.0416904	-0.482356	-0.607076	0.132152	-0.333072	-0.0694474	1.60344	-0.473546	-0.0782926	1.63142	-0.416499	-0.237814	1.62457	-0.305119	-0.31662	1.36837
1.39	0.999912	0.975335	-1.03585	0.999912	0.975335	-1.03585	-0.130823	0.10085	-0.259115	-0.292129	0.171195	0.128554	-0.249259	0.304778	0.131573	-0.352166	0.132678	0.0593256	-0.520541	-0.507154	0.141046	-0.550607	-0.424631	0.0419527	-0.481857	-0.604895	0.135844	-0.331575	-0.0538612	1.60046	-0.472075	-0.0630656	1.62843	-0.414676	-0.222419	1.62128	-0.302873	-0.300583	1.36483
1.4	1.02545	0.737582	-0.897989	1.02545	0.737582	-0.897989	-0.148973	0.121982	-0.282636	-0.292437	0.191446	0.127565	-0.250159	0.3251	0.130805	-0.352398	0.152769	0.0587659	-0.520061	-0.504743	0.143425	-0.55045	-0.424145	0.042221	-0.481325	-0.602421	0.139852	-0.330011	-0.0381576	1.59747	-0.470573	-0.0477047	1.62543	-0.41275	-0.206924	1.61797	-0.300601	-0.284462	1.36123
1.41	0.959641	0.484199	-0.635632	0.959641	0.484199	-0.635632	-0.140571	0.145468	-0.283404	-0.292927	0.209056	0.125743	-0.251351	0.342644	0.127993	-0.352738	0.16954	0.0579685	-0.519599	-0.501978	0.145975	-0.550301	-0.423619	0.0424989	-0.480765	-0.59957	0.144236	-0.328378	-0.0223369	1.59451	-0.469032	-0.0322033	1.62246	-0.410725	-0.191322	1.61469	-0.298323	-0.268249	1.35762
1.42	0.800758	0.279032	-0.513453	0.800758	0.279032	-0.513453	-0.108905	0.157514	-0.266701	-0.293578	0.224269	0.123236	-0.252804	0.357611	0.123298	-0.353132	0.183233	0.0571045	-0.519162	-0.498785	0.148712	-0.550167	-0.423043	0.0427971	-0.480178	-0.596244	0.149057	-0.326676	-0.00640153	1.59163	-0.467443	-0.0165589	1.61957	-0.40861	-0.175607	1.61149	-0.296053	-0.251936	1.35407
1.43	0.620906	0.113091	-0.639574	0.620906	0.113091	-0.639574	-0.0649573	0.15566	-0.242679	-0.294361	0.237371	0.120266	-0.254474	0.370244	0.116985	-0.353534	0.194168	0.056397	-0.518755	-0.495082	0.151655	-0.550055	-0.422407	0.0431374	-0.479562	-0.592326	0.154376	-0.324906	0.00964454	1.58884	-0.465801	-0.000771645	1.6168	-0.406416	-0.159776	1.60841	-0.293797	-0.235513	1.35062
1.44	0.426302	-0.241746	-1.23102	0.426302	-0.241746	-1.23102	-0.00653537	0.135117	-0.222492	-0.295231	0.248669	0.117098	-0.256311	0.380821	0.109403	-0.353906	0.202734	0.0560561	-0.518384	-0.490773	0.154822	-0.549967	-0.421701	0.0435577	-0.478912	-0.587677	0.160258	-0.32307	0.0257972	1.5862	-0.464102	0.0151566	1.61419	-0.404158	-0.143826	1.6055	-0.291549	-0.218975	1.34731
1.45	0.233086	-0.562859	-2.68404	0.233086	-0.562859	-2.68404	0.0858785	0.0948164	-0.211128	-0.29613	0.258458	0.113991	-0.258247	0.389632	0.100961	-0.354215	0.209356	0.0562157	-0.51805	-0.485751	0.158232	-0.5499	-0.420914	0.0441175	-0.478217	-0.582138	0.166762	-0.321172	0.0420517	1.58376	-0.462346	0.0312218	1.61179	-0.401852	-0.12776	1.60281	-0.289303	-0.202319	1.34418
1.46	0.0674084	-0.406247	-4.84798	0.0674084	-0.406247	-4.84798	0.172939	0.0533866	-0.200665	-0.296987	0.266997	0.111153	-0.260202	0.396954	0.0920963	-0.354432	0.214459	0.056902	-0.51775	-0.479896	0.161905	-0.549844	-0.420024	0.0449018	-0.477463	-0.575528	0.173952	-0.319219	0.0584025	1.58158	-0.460538	0.0474165	1.60964	-0.399519	-0.111579	1.60041	-0.287051	-0.185549	1.34126
1.47	-0.162018	0.0593151	-6.49961	-0.162018	0.0593151	-6.49961	0.15087	0.0430006	-0.159552	-0.297735	0.27449	0.108707	-0.262091	0.403023	0.083245	-0.354534	0.218412	0.0580442	-0.517472	-0.473078	0.165871	-0.549782	-0.418989	0.0460215	-0.476632	-0.567646	0.18189	-0.317218	0.0748422	1.57969	-0.458684	0.0637306	1.60779	-0.397181	-0.0952877	1.59834	-0.284797	-0.168679	1.33861
1.48	-0.202287	0.159115	-6.10704	-0.202287	0.159115	-6.10704	0.000794847	0.0610497	-0.0951328	-0.298327	0.28107	0.10669	-0.263826	0.408019	0.0747986	-0.354517	0.221499	0.0595087	-0.517201	-0.465158	0.170167	-0.549688	-0.417739	0.0476119	-0.475709	-0.558276	0.190635	-0.315181	0.0913606	1.57816	-0.456794	0.0801491	1.60626	-0.394859	-0.0788963	1.59665	-0.282558	-0.151726	1.33627
1.49	-0.0994393	-0.0507005	-4.26195	-0.0994393	-0.0507005	-4.26195	-0.146079	0.0703573	-0.0615742	-0.298744	0.286805	0.105082	-0.265335	0.41208	0.0670724	-0.354389	0.223927	0.0611382	-0.516925	-0.455993	0.17484	-0.54953	-0.416162	0.0498267	-0.474684	-0.547195	0.200232	-0.313123	0.107944	1.577	-0.454881	0.096651	1.60507	-0.39257	-0.0624234	1.59534	-0.280365	-0.13472	1.33428
1.5	-0.167043	-0.125999	-2.76243	-0.167043	-0.125999	-2.76243	-0.23364	0.0563366	-0.0676397	-0.298989	0.291735	0.103836	-0.266568	0.41532	0.0602861	-0.354175	0.225841	0.0627864	-0.516634	-0.445446	0.179946	-0.549271	-0.414099	0.0528271	-0.47356	-0.534184	0.210706	-0.31106	0.124574	1.57623	-0.45296	0.113207	1.6042	-0.390327	-0.0458961	1.59443	-0.278258	-0.1177	1.33267
1.51	-0.638042	-0.586341	-2.21386	-0.638042	-0.586341	-2.21386	-0.298407	0.0296563	-0.0864302	-0.29909	0.295908	0.102896	-0.267508	0.417847	0.0545609	-0.353906	0.22735	0.0643391	-0.516326	-0.433381	0.185537	-0.548869	-0.411336	0.056766	-0.472352	-0.519057	0.222044	-0.309014	0.141223	1.57583	-0.45104	0.129779	1.60366	-0.388143	-0.0293453	1.5939	-0.276281	-0.100709	1.33148
1.52	-1.2367	-1.63058	-1.91811	-1.2367	-1.63058	-1.91811	-0.318292	-0.0093745	-0.105344	-0.299089	0.299387	0.102204	-0.268167	0.419767	0.0499297	-0.353615	0.228537	0.0657209	-0.515998	-0.419682	0.191661	-0.548289	-0.40759	0.0617693	-0.471092	-0.501682	0.234188	-0.307013	0.157862	1.57577	-0.449129	0.14632	1.6034	-0.386031	-0.0128043	1.59374	-0.274465	-0.0837878	1.3307
1.53	-1.67318	-2.60371	-1.59067	-1.67318	-2.60371	-1.59067	-0.262509	-0.0531297	-0.110132	-0.299035	0.302245	0.101707	-0.268581	0.421182	0.0463539	-0.353327	0.229462	0.0668916	-0.515642	-0.404251	0.19835	-0.547507	-0.402509	0.0679138	-0.469828	-0.482009	0.247023	-0.305084	0.174458	1.57603	-0.447227	0.162783	1.60342	-0.384002	0.00369431	1.59393	-0.272818	-0.0669698	1.33034
1.54	-1.92707	-2.94352	-1.58023	-1.92707	-2.94352	-1.58023	-0.152081	-0.0960852	-0.0910861	-0.298966	0.304549	0.101359	-0.268798	0.422184	0.0437371	-0.353061	0.230175	0.0678401	-0.515239	-0.387019	0.205609	-0.546512	-0.395679	0.0752024	-0.468622	-0.460092	0.260375	-0.303254	0.19098	1.57659	-0.445343	0.179126	1.60369	-0.382072	0.0201212	1.59446	-0.271324	-0.0502795	1.33038
1.55	-2.02954	-2.61134	-1.97483	-2.02954	-2.61134	-1.97483	-0.0544419	-0.130738	-0.0582248	-0.298908	0.306363	0.10112	-0.268863	0.422861	0.0419355	-0.352828	0.230713	0.0685776	-0.51476	-0.36795	0.213404	-0.545306	-0.386652	0.0835423	-0.467541	-0.436101	0.274013	-0.301541	0.207403	1.57742	-0.443496	0.195326	1.60423	-0.380252	0.0364525	1.59531	-0.269947	-0.0337322	1.3308
1.56	-1.9456	-2.06387	-2.33803	-1.9456	-2.06387	-2.33803	-0.0109826	-0.151218	-0.0436791	-0.298868	0.307757	0.100958	-0.268818	0.423292	0.0407763	-0.35263	0.23111	0.0691307	-0.514171	-0.34705	0.221657	-0.543906	-0.374991	0.0927362	-0.466646	-0.410322	0.287658	-0.299959	0.223705	1.5785	-0.441724	0.211373	1.60503	-0.37855	0.0526702	1.59646	-0.268646	-0.017335	1.33157
1.57	-1.83114	-1.69855	-2.43036	-1.83114	-1.69855	-2.43036	-0.0137497	-0.15798	-0.059841	-0.298841	0.308803	0.100844	-0.268699	0.423552	0.0400844	-0.352464	0.231395	0.069534	-0.513438	-0.324383	0.230245	-0.542343	-0.360317	0.102496	-0.465976	-0.383146	0.301009	-0.298515	0.23987	1.57983	-0.440068	0.227271	1.60612	-0.376967	0.0687597	1.59789	-0.267384	-0.00108777	1.33267
1.58	-1.68558	-1.535	-2.19422	-1.68558	-1.535	-2.19422	-0.040787	-0.151207	-0.0889578	-0.298813	0.30958	0.100759	-0.268535	0.4237	0.0397046	-0.352327	0.231596	0.0698247	-0.512535	-0.300074	0.239019	-0.540667	-0.342361	0.112479	-0.465539	-0.355037	0.313768	-0.297213	0.255892	1.5814	-0.438564	0.243026	1.60749	-0.375505	0.0847104	1.59959	-0.266141	0.0150138	1.33407
1.59	-1.5655	-1.53491	-1.82839	-1.5655	-1.53491	-1.82839	-0.0713998	-0.13531	-0.115626	-0.298774	0.310166	0.100693	-0.268351	0.423785	0.0395126	-0.352215	0.231739	0.0700405	-0.51145	-0.274294	0.247817	-0.53894	-0.32099	0.122342	-0.465299	-0.326461	0.325674	-0.29605	0.271769	1.58319	-0.437228	0.258643	1.60914	-0.374161	0.100517	1.60154	-0.264911	0.0309752	1.33575
1.6	-1.42558	-1.57566	-1.42531	-1.42558	-1.57566	-1.42531	-0.0855909	-0.114831	-0.141433	-0.298711	0.310631	0.100648	-0.268164	0.423841	0.0394158	-0.352129	0.231852	0.0702184	-0.510191	-0.247229	0.256481	-0.53723	-0.296234	0.131775	-0.465177	-0.297803	0.336502	-0.295026	0.287506	1.58521	-0.436064	0.274127	1.61106	-0.372931	0.116178	1.60373	-0.263701	0.0468005	1.33769
1.61	-1.31695	-1.6905	-1.18288	-1.31695	-1.6905	-1.18288	-0.0757528	-0.0974907	-0.16795	-0.298614	0.311032	0.10063	-0.267986	0.423893	0.0393513	-0.352066	0.231958	0.0703937	-0.508784	-0.219056	0.264841	-0.5356	-0.2683	0.140527	-0.465062	-0.269292	0.346075	-0.294136	0.303108	1.58743	-0.435066	0.28948	1.61323	-0.371811	0.131696	1.60613	-0.262521	0.0624917	1.33988
1.62	-1.20482	-1.76908	-1.22121	-1.20482	-1.76908	-1.22121	-0.0371067	-0.0882164	-0.184764	-0.298479	0.311412	0.100655	-0.267821	0.423954	0.0392807	-0.352021	0.232079	0.0705972	-0.507269	-0.189934	0.272708	-0.534102	-0.237564	0.148409	-0.464834	-0.240992	0.354246	-0.293374	0.318585	1.58984	-0.434222	0.304711	1.61562	-0.370795	0.147078	1.60872	-0.261386	0.0780483	1.34231
1.63	-1.05772	-1.6376	-1.37484	-1.05772	-1.6376	-1.37484	0.00608633	-0.0790328	-0.186971	-0.298303	0.311801	0.100737	-0.267671	0.424032	0.0391853	-0.351987	0.232228	0.070855	-0.505692	-0.160001	0.279883	-0.532776	-0.204515	0.155288	-0.464377	-0.212832	0.360903	-0.292733	0.333949	1.59241	-0.43352	0.319829	1.61822	-0.369881	0.162338	1.61148	-0.26031	0.0934684	1.34499
1.64	-0.91906	-1.4759	-1.28825	-0.91906	-1.4759	-1.28825	0.0361446	-0.0682644	-0.182089	-0.29809	0.312221	0.100897	-0.267533	0.424129	0.0390611	-0.351959	0.232418	0.071189	-0.504103	-0.12939	0.286176	-0.53166	-0.169679	0.16108	-0.4636	-0.184679	0.365963	-0.292205	0.349211	1.59514	-0.432947	0.334844	1.621	-0.369066	0.177488	1.61438	-0.259308	0.108751	1.34789
1.65	-0.780699	-1.26078	-0.83449	-0.780699	-1.26078	-0.83449	0.049982	-0.056521	-0.179641	-0.297848	0.312683	0.101152	-0.267407	0.424243	0.0389147	-0.351931	0.232655	0.0716165	-0.502548	-0.0982182	0.291424	-0.530788	-0.133538	0.165737	-0.462445	-0.156395	0.369364	-0.291781	0.36438	1.59799	-0.43249	0.349765	1.62392	-0.368345	0.192539	1.6174	-0.258396	0.123896	1.35099
1.66	-0.750108	-1.03168	-0.267289	-0.750108	-1.03168	-0.267289	0.0362785	-0.0485166	-0.176315	-0.297589	0.31319	0.101523	-0.267293	0.424371	0.038759	-0.351898	0.232941	0.072152	-0.501068	-0.0665876	0.295506	-0.530188	-0.0964755	0.169241	-0.460898	-0.127868	0.371064	-0.291453	0.379464	1.60094	-0.432141	0.364598	1.62694	-0.367715	0.207499	1.62049	-0.257583	0.138906	1.35427
1.67	-0.705484	-0.889903	0.357189	-0.705484	-0.889903	0.357189	0.00658676	-0.0514773	-0.175595	-0.297327	0.313741	0.102028	-0.26719	0.424508	0.0386092	-0.351855	0.233275	0.0728088	-0.499692	-0.0345737	0.29834	-0.52988	-0.0587502	0.1716	-0.458991	-0.0990275	0.371035	-0.291216	0.394468	1.60394	-0.431891	0.379345	1.63002	-0.367171	0.222372	1.62362	-0.256876	0.153789	1.35768
1.68	-0.623291	-0.803527	0.938425	-0.623291	-0.803527	0.938425	-0.0229444	-0.0617028	-0.181522	-0.297077	0.314334	0.102685	-0.267101	0.424653	0.0384804	-0.351798	0.233652	0.073602	-0.498439	-0.00222613	0.299877	-0.529869	-0.0204965	0.172841	-0.456796	-0.0698321	0.36926	-0.291067	0.409396	1.60697	-0.431734	0.394009	1.6331	-0.366711	0.237162	1.62676	-0.256278	0.168557	1.36117
1.69	-0.477575	-0.717083	1.40264	-0.477575	-0.717083	1.40264	-0.0492805	-0.0717591	-0.183884	-0.296855	0.314973	0.103508	-0.267025	0.424804	0.0383855	-0.351722	0.23407	0.0745496	-0.497319	0.0304291	0.300092	-0.530151	0.0182484	0.173004	-0.454415	-0.0402574	0.365733	-0.291	0.424251	1.60998	-0.431664	0.408591	1.63616	-0.366334	0.251874	1.62986	-0.255783	0.183224	1.36469
1.7	-0.332334	-0.652857	1.67698	-0.332334	-0.652857	1.67698	-0.0720139	-0.0745485	-0.178691	-0.296676	0.315662	0.104512	-0.266964	0.424962	0.0383347	-0.351625	0.234535	0.0756728	-0.49634	0.0633875	0.298977	-0.530712	0.0575081	0.172137	-0.451969	-0.0102796	0.360459	-0.29101	0.439036	1.61295	-0.431674	0.423098	1.63913	-0.366039	0.266513	1.63288	-0.255382	0.197804	1.36819
1.71	-0.155839	-0.543885	1.85502	-0.155839	-0.543885	1.85502	-0.0920122	-0.0683294	-0.165917	-0.296551	0.316403	0.105702	-0.266919	0.425129	0.0383348	-0.35151	0.235052	0.076993	-0.495506	0.096664	0.296534	-0.531531	0.097327	0.170292	-0.449578	0.020138	0.35346	-0.291087	0.453758	1.61583	-0.431755	0.437538	1.64198	-0.365824	0.281088	1.6358	-0.255063	0.212307	1.37162
1.72	-0.0080989	-0.475545	1.97473	-0.0080989	-0.475545	1.97473	-0.107277	-0.0522807	-0.14929	-0.296488	0.3172	0.107077	-0.266891	0.425311	0.0383904	-0.351382	0.235629	0.0785295	-0.49483	0.130289	0.292779	-0.532579	0.137742	0.167519	-0.44735	0.0510529	0.344777	-0.291226	0.468421	1.6186	-0.431902	0.451922	1.64467	-0.365684	0.29561	1.63856	-0.254813	0.226739	1.37495
1.73	0.0575543	-0.30318	1.95991	0.0575543	-0.30318	1.95991	-0.128566	-0.0353683	-0.125659	-0.296493	0.318054	0.108624	-0.266881	0.425511	0.0385036	-0.351257	0.236271	0.0802948	-0.494328	0.164304	0.287742	-0.53382	0.178773	0.163873	-0.445373	0.0825444	0.334475	-0.291416	0.48303	1.62121	-0.432106	0.466263	1.64719	-0.365612	0.310089	1.64115	-0.254621	0.241107	1.37813
1.74	0.253518	-0.17693	2.07651	0.253518	-0.17693	2.07651	-0.150537	-0.0196888	-0.107679	-0.296568	0.318971	0.110321	-0.266888	0.425736	0.0386733	-0.351146	0.236985	0.0822883	-0.49402	0.198762	0.281475	-0.535206	0.22042	0.159412	-0.443713	0.114707	0.322648	-0.291652	0.497594	1.62366	-0.432359	0.480573	1.6495	-0.3656	0.324536	1.64352	-0.254481	0.255415	1.38112
1.75	0.436607	-0.074778	2.16775	0.436607	-0.074778	2.16775	-0.168693	0.00451082	-0.103197	-0.296713	0.319957	0.112141	-0.266913	0.425987	0.038895	-0.351061	0.237776	0.0844929	-0.493922	0.233723	0.27405	-0.536686	0.262677	0.154218	-0.442407	0.147641	0.309415	-0.291926	0.512123	1.62591	-0.432652	0.494864	1.6516	-0.365642	0.338958	1.64568	-0.254387	0.269666	1.3839
1.76	0.517616	0.0690064	2.21825	0.517616	0.0690064	2.21825	-0.1911	0.0279115	-0.10554	-0.296924	0.321022	0.114051	-0.266953	0.426262	0.039159	-0.351008	0.238645	0.0868765	-0.494043	0.269243	0.26557	-0.538221	0.305537	0.148405	-0.44147	0.181445	0.294921	-0.292233	0.526628	1.62796	-0.432973	0.509143	1.65346	-0.365731	0.353361	1.64759	-0.254342	0.283861	1.38644
1.77	0.56447	0.0784537	2.41951	0.56447	0.0784537	2.41951	-0.215596	0.0456494	-0.11112	-0.29719	0.322177	0.116012	-0.267004	0.426552	0.0394509	-0.350983	0.23959	0.0893978	-0.494385	0.305375	0.256159	-0.539781	0.348992	0.142117	-0.440895	0.216205	0.279332	-0.292569	0.541115	1.62979	-0.433316	0.523416	1.65508	-0.365863	0.367749	1.64926	-0.25435	0.298003	1.38871
1.78	0.605659	-0.149389	2.78358	0.605659	-0.149389	2.78358	-0.223542	0.0597231	-0.111482	-0.297499	0.323428	0.117986	-0.267063	0.426849	0.0397533	-0.35098	0.2406	0.0920115	-0.494933	0.342158	0.245964	-0.541346	0.393034	0.135524	-0.44066	0.25199	0.262834	-0.292934	0.55559	1.63137	-0.433678	0.53769	1.65645	-0.366034	0.382126	1.65065	-0.254418	0.312096	1.3907
1.79	0.512312	-0.26083	2.94845	0.512312	-0.26083	2.94845	-0.210298	0.0636992	-0.0995854	-0.297833	0.324774	0.119936	-0.267123	0.42714	0.0400482	-0.350988	0.241661	0.0946714	-0.495667	0.379621	0.235152	-0.542902	0.437649	0.128807	-0.440742	0.288851	0.245634	-0.293325	0.570056	1.63271	-0.43406	0.551968	1.65755	-0.36624	0.396497	1.65178	-0.254552	0.326151	1.3924
1.8	0.488457	-0.275552	2.98821	0.488457	-0.275552	2.98821	-0.184553	0.0497907	-0.0838105	-0.298173	0.326196	0.121836	-0.267179	0.427417	0.0403205	-0.350994	0.242758	0.0973354	-0.496556	0.417783	0.223909	-0.544434	0.482811	0.122161	-0.441119	0.326817	0.227957	-0.29374	0.584515	1.63377	-0.434467	0.56625	1.65838	-0.36648	0.410865	1.65262	-0.254752	0.340184	1.3938
1.81	0.468368	-0.283729	2.84765	0.468368	-0.283729	2.84765	-0.155722	0.0325128	-0.0686789	-0.2985	0.327665	0.123676	-0.267227	0.427675	0.0405598	-0.350991	0.243879	0.0999703	-0.49757	0.456644	0.212442	-0.545929	0.528477	0.115787	-0.441777	0.36589	0.210052	-0.294175	0.59897	1.63456	-0.434905	0.580538	1.65894	-0.366754	0.425232	1.65319	-0.25502	0.354217	1.39489
1.82	0.439981	-0.195393	2.5888	0.439981	-0.195393	2.5888	-0.1375	0.0168776	-0.0520463	-0.298796	0.329147	0.125454	-0.267262	0.427914	0.0407611	-0.350969	0.245013	0.102553	-0.498683	0.496181	0.200981	-0.547364	0.574579	0.109901	-0.442707	0.406038	0.192186	-0.29463	0.613423	1.63506	-0.435377	0.594835	1.65922	-0.367063	0.439601	1.65349	-0.255358	0.368274	1.39566
1.83	0.434909	-0.103175	2.43903	0.434909	-0.103175	2.43903	-0.134236	0.0073064	-0.0413291	-0.29905	0.330613	0.127179	-0.26728	0.428138	0.0409243	-0.350925	0.246153	0.105068	-0.499882	0.536341	0.189773	-0.5487	0.621019	0.104724	-0.443908	0.447189	0.174648	-0.295104	0.627878	1.63529	-0.435881	0.609142	1.65922	-0.36741	0.453971	1.65352	-0.255774	0.382381	1.3961
1.84	0.423264	-0.0570606	2.41698	0.423264	-0.0570606	2.41698	-0.139625	-0.00137341	-0.0355026	-0.299253	0.332052	0.128858	-0.267278	0.428353	0.0410528	-0.350854	0.247294	0.107509	-0.501165	0.57703	0.179072	-0.549884	0.667664	0.100472	-0.445376	0.489222	0.157729	-0.295599	0.642337	1.63523	-0.436419	0.623463	1.65894	-0.3678	0.468346	1.65328	-0.256276	0.39656	1.39622
1.85	0.460567	-0.121113	2.48835	0.460567	-0.121113	2.48835	-0.147199	-0.00901632	-0.0281265	-0.2994	0.333459	0.130496	-0.267252	0.428562	0.0411519	-0.350756	0.248432	0.109873	-0.502529	0.618107	0.169127	-0.550861	0.714334	0.0973392	-0.447103	0.531958	0.141714	-0.296114	0.656801	1.63489	-0.436987	0.637799	1.6584	-0.36824	0.482726	1.65277	-0.256874	0.410821	1.396
1.86	0.572301	-0.17465	2.59336	0.572301	-0.17465	2.59336	-0.150147	-0.00863479	-0.0168308	-0.299487	0.334833	0.132093	-0.2672	0.428772	0.0412266	-0.350629	0.249567	0.112162	-0.503961	0.659371	0.160168	-0.551583	0.760802	0.0954777	-0.449063	0.575154	0.126863	-0.296648	0.671269	1.63427	-0.437586	0.652151	1.65758	-0.368737	0.497115	1.652	-0.257571	0.425153	1.39545
1.87	0.660173	-0.32305	2.67375	0.660173	-0.32305	2.67375	-0.145367	0.000693881	-0.00449251	-0.299508	0.336177	0.133654	-0.267118	0.428984	0.0412806	-0.350471	0.250698	0.114382	-0.505435	0.700562	0.152382	-0.552014	0.806777	0.0949812	-0.451208	0.618505	0.113402	-0.297206	0.685737	1.63338	-0.438215	0.666521	1.65649	-0.3693	0.511514	1.65096	-0.258363	0.439525	1.39456
1.88	0.604449	-0.562186	2.5919	0.604449	-0.562186	2.5919	-0.125185	0.0120953	0.0138215	-0.299455	0.337499	0.135187	-0.267004	0.429201	0.0413152	-0.350281	0.251827	0.116542	-0.506915	0.741363	0.145897	-0.55214	0.851907	0.0958654	-0.453465	0.661647	0.101506	-0.297796	0.700197	1.63221	-0.438876	0.680911	1.65516	-0.369936	0.525921	1.64967	-0.259238	0.453901	1.39334
1.89	0.489696	-0.701906	2.48077	0.489696	-0.701906	2.48077	-0.0929676	0.0138568	0.0336645	-0.299319	0.338812	0.136701	-0.266857	0.429423	0.0413298	-0.350058	0.25296	0.11866	-0.508354	0.781405	0.140768	-0.551968	0.89579	0.0980544	-0.455732	0.704167	0.0912846	-0.298429	0.714646	1.63076	-0.439573	0.695322	1.65357	-0.370648	0.540338	1.64812	-0.260183	0.468257	1.3918
1.9	0.458179	-0.926321	2.5898	0.458179	-0.926321	2.5898	-0.0504077	0.00962469	0.0470656	-0.299091	0.340134	0.138207	-0.266678	0.429651	0.041322	-0.349801	0.254107	0.120763	-0.509697	0.82029	0.136962	-0.551533	0.937996	0.101375	-0.457887	0.745615	0.0827666	-0.299119	0.729081	1.62903	-0.440313	0.709754	1.65176	-0.371438	0.554767	1.64633	-0.261191	0.482588	1.38995
1.91	0.486364	-1.13774	2.66735	0.486364	-1.13774	2.66735	0.00284892	0.00466822	0.0619833	-0.298762	0.341487	0.139721	-0.266468	0.429885	0.0412886	-0.349506	0.255287	0.122886	-0.510882	0.857603	0.134355	-0.550894	0.978086	0.105558	-0.459792	0.785526	0.0758935	-0.299879	0.7435	1.62705	-0.441103	0.724206	1.64973	-0.372306	0.569209	1.64432	-0.262261	0.496902	1.3878
1.92	0.46229	-1.06928	2.27491	0.46229	-1.06928	2.27491	0.0528173	-0.0029695	0.0762554	-0.298323	0.342889	0.141259	-0.26623	0.430129	0.0412279	-0.349171	0.256523	0.125073	-0.511834	0.892938	0.132737	-0.55012	1.01565	0.110249	-0.461303	0.823437	0.0705199	-0.300718	0.757906	1.62484	-0.441956	0.738679	1.6475	-0.373257	0.583667	1.64211	-0.263398	0.511217	1.38538
1.93	0.371165	-1.02224	1.53371	0.371165	-1.02224	1.53371	0.0892221	-0.0160283	0.08068	-0.297768	0.344357	0.142841	-0.265971	0.430383	0.0411401	-0.34879	0.257846	0.127375	-0.512479	0.925922	0.13183	-0.549276	1.05032	0.115023	-0.462285	0.858913	0.0664257	-0.301641	0.772308	1.62243	-0.442881	0.753179	1.6451	-0.374298	0.598144	1.63971	-0.264608	0.525549	1.38272
1.94	0.456359	-1.05313	0.917518	0.456359	-1.05313	0.917518	0.110326	-0.0213833	0.0853463	-0.297101	0.345907	0.144496	-0.265697	0.43065	0.0410282	-0.348359	0.25929	0.129844	-0.512746	0.956238	0.13131	-0.548413	1.08182	0.119402	-0.462625	0.891567	0.0633371	-0.302652	0.786714	1.61985	-0.44389	0.767714	1.64257	-0.375437	0.612645	1.63716	-0.265893	0.539919	1.37987
1.95	0.689208	-1.05361	0.404997	0.689208	-1.05361	0.404997	0.116862	0.000342768	0.09301	-0.296332	0.347567	0.146251	-0.265417	0.430931	0.0408986	-0.347871	0.260897	0.132538	-0.512582	0.983651	0.130836	-0.547545	1.10998	0.122895	-0.462256	0.921078	0.060959	-0.303753	0.80114	1.61715	-0.44499	0.782296	1.63993	-0.376683	0.627174	1.63446	-0.267254	0.554345	1.37686
1.96	0.958611	-1.05751	-0.148153	0.958611	-1.05751	-0.148153	0.119513	0.051868	0.103888	-0.295481	0.349385	0.148137	-0.265141	0.43123	0.0407613	-0.347325	0.262712	0.135511	-0.51196	1.00803	0.130086	-0.546643	1.13472	0.125044	-0.461174	0.947213	0.0590146	-0.304945	0.815597	1.61436	-0.446183	0.796937	1.63723	-0.378047	0.64174	1.63165	-0.268686	0.568843	1.37375
1.97	1.18498	-0.921983	-0.708123	1.18498	-0.921983	-0.708123	0.120255	0.131412	0.120463	-0.294564	0.351418	0.150181	-0.264873	0.431553	0.0406307	-0.346723	0.264783	0.13882	-0.510878	1.02936	0.128802	-0.545633	1.15611	0.125494	-0.459452	0.969845	0.0572862	-0.306228	0.8301	1.61154	-0.447469	0.811645	1.63449	-0.379534	0.656351	1.62873	-0.270181	0.58343	1.37057
1.98	1.39875	-0.79061	-0.84609	1.39875	-0.79061	-0.84609	0.0969219	0.236807	0.147252	-0.2936	0.353735	0.152411	-0.264616	0.431906	0.0405266	-0.34607	0.26717	0.142522	-0.509357	1.04776	0.126834	-0.544416	1.17431	0.124057	-0.457228	0.988971	0.0556453	-0.307598	0.844659	1.60873	-0.448842	0.826426	1.63176	-0.381146	0.67102	1.62572	-0.271731	0.59813	1.36737
1.99	1.43702	-0.728549	-0.505398	1.43702	-0.728549	-0.505398	0.0604352	0.349207	0.175539	-0.292606	0.356411	0.154856	-0.264368	0.432299	0.0404762	-0.345372	0.269945	0.146676	-0.507435	1.06343	0.124167	-0.542888	1.18958	0.12074	-0.454685	1.00473	0.0540661	-0.30905	0.859282	1.60595	-0.4503	0.841278	1.62905	-0.382879	0.685755	1.62267	-0.273327	0.612973	1.36416
2	1.14079	-0.581513	-0.0714943	1.14079	-0.581513	-0.0714943	0.0263404	0.429442	0.186383	-0.291593	0.359533	0.157547	-0.264125	0.432737	0.0405154	-0.34463	0.273196	0.151347	-0.505163	1.07669	0.120912	-0.540968	1.20225	0.115734	-0.452025	1.01738	0.0526173	-0.310578	0.873974	1.60323	-0.45184	0.856197	1.62641	-0.384724	0.700563	1.61959	-0.274962	0.627988	1.361
2.01	0.544201	-0.689236	0.12769	0.544201	-0.689236	0.12769	0.00230516	0.446916	0.179525	-0.290563	0.363205	0.160518	-0.263883	0.433229	0.0406931	-0.343838	0.277036	0.156605	-0.502613	1.08792	0.117273	-0.538615	1.21272	0.10937	-0.44944	1.02731	0.0514305	-0.312176	0.888737	1.60062	-0.453457	0.871174	1.62385	-0.386667	0.715444	1.61654	-0.27663	0.643199	1.35792
2.02	0.0232761	-1.12494	-0.236091	0.0232761	-1.12494	-0.236091	0.020386	0.397939	0.164834	-0.289511	0.36754	0.163809	-0.263638	0.433789	0.0410756	-0.342984	0.281604	0.162528	-0.499883	1.0975	0.113495	-0.535848	1.22137	0.102042	-0.447095	1.03497	0.0506479	-0.313837	0.903565	1.59813	-0.455144	0.886202	1.6214	-0.388689	0.730394	1.61358	-0.278331	0.658617	1.35494
2.03	-0.393012	-1.09586	-1.93344	-0.393012	-1.09586	-1.93344	0.0950286	0.304429	0.138357	-0.288426	0.372663	0.167466	-0.263382	0.434445	0.0417523	-0.342054	0.287074	0.169196	-0.497101	1.10581	0.109806	-0.532752	1.22858	0.0941472	-0.445109	1.0408	0.0503668	-0.315555	0.918451	1.5958	-0.456891	0.901271	1.61911	-0.390771	0.745403	1.61077	-0.280062	0.674234	1.35211
2.04	-0.860357	-0.365651	-4.41501	-0.860357	-0.365651	-4.41501	0.140274	0.205606	0.114704	-0.287294	0.378706	0.171541	-0.263111	0.435249	0.0428379	-0.341032	0.293649	0.176695	-0.494421	1.11317	0.106372	-0.529479	1.23466	0.0860366	-0.443558	1.04527	0.0506083	-0.31732	0.933386	1.59368	-0.458687	0.916373	1.617	-0.392891	0.760461	1.60818	-0.281816	0.690021	1.34947
2.05	-1.13932	0.16176	-5.75153	-1.13932	0.16176	-5.75153	0.0736387	0.133468	0.109749	-0.286105	0.385813	0.176092	-0.262824	0.436283	0.04447	-0.339906	0.301559	0.185104	-0.492004	1.11979	0.103294	-0.526231	1.23985	0.0779976	-0.442468	1.04872	0.0513193	-0.31912	0.948363	1.59181	-0.460518	0.931498	1.61513	-0.395029	0.775558	1.60586	-0.283574	0.705929	1.34706
2.06	-0.854006	0.089873	-5.03138	-0.854006	0.089873	-5.03138	-0.0322785	0.098279	0.0941796	-0.284854	0.394133	0.181177	-0.26252	0.437668	0.0468044	-0.338665	0.311038	0.194491	-0.489989	1.12576	0.100621	-0.523228	1.24429	0.0702603	-0.441822	1.05143	0.0523947	-0.320941	0.963375	1.59022	-0.462369	0.946638	1.61351	-0.397163	0.790681	1.60385	-0.285312	0.721907	1.34493
2.07	-0.4992	0.00972364	-3.54814	-0.4992	0.00972364	-3.54814	-0.09074	0.110526	0.059046	-0.283551	0.403819	0.186849	-0.2622	0.43957	0.0500039	-0.337308	0.322311	0.204897	-0.488464	1.13114	0.0983644	-0.52067	1.24808	0.0630093	-0.441556	1.05361	0.053706	-0.322767	0.978413	1.58894	-0.464222	0.961779	1.61218	-0.399277	0.805815	1.60217	-0.287001	0.737907	1.34315
2.08	-0.509966	-0.0194109	-2.47507	-0.509966	-0.0194109	-2.47507	-0.112709	0.154876	0.0306334	-0.282218	0.41502	0.193146	-0.261863	0.442207	0.0542178	-0.335844	0.335574	0.216312	-0.487448	1.13592	0.0965026	-0.518686	1.25128	0.0563909	-0.441578	1.05538	0.0551262	-0.324585	0.993463	1.58797	-0.466063	0.976907	1.61114	-0.401356	0.820942	1.60082	-0.288611	0.753889	1.34174
2.09	-0.711956	-0.133636	-1.79829	-0.711956	-0.133636	-1.79829	-0.10264	0.208745	0.0109405	-0.280891	0.427863	0.200076	-0.261502	0.44585	0.0595545	-0.334298	0.350977	0.228659	-0.486891	1.14012	0.0949943	-0.517317	1.25393	0.0505153	-0.441792	1.05684	0.0565455	-0.326381	1.00851	1.58732	-0.467877	0.992003	1.61039	-0.403384	0.836043	1.59977	-0.290116	0.769819	1.34073
2.1	-0.921773	-0.0660441	-1.37502	-0.921773	-0.0660441	-1.37502	-0.0760396	0.262495	-0.00130501	-0.279618	0.442443	0.207601	-0.261109	0.450819	0.066053	-0.332706	0.368596	0.241779	-0.486693	1.14375	0.0937891	-0.516522	1.2561	0.0454619	-0.442108	1.05806	0.0578791	-0.32814	1.02354	1.58695	-0.469652	1.00705	1.60992	-0.405341	0.851097	1.59901	-0.291498	0.78566	1.34011
2.11	-1.25365	0.194798	-1.328	-1.25365	0.194798	-1.328	-0.0503744	0.296639	-0.0124577	-0.27845	0.458806	0.215631	-0.260667	0.457467	0.0736581	-0.331121	0.388409	0.255424	-0.486731	1.14684	0.0928417	-0.516203	1.25783	0.0412786	-0.442456	1.05907	0.0590688	-0.32985	1.03852	1.58684	-0.471376	1.02204	1.60972	-0.407204	0.866084	1.5985	-0.292754	0.801369	1.33987
2.12	-1.52745	0.454	-1.49677	-1.52745	0.454	-1.49677	-0.0404175	0.292809	-0.0187595	-0.27744	0.476941	0.22402	-0.260164	0.466147	0.0822049	-0.329597	0.41028	0.269263	-0.486884	1.14941	0.0921173	-0.51624	1.25917	0.0379718	-0.442783	1.05989	0.0600826	-0.331498	1.05345	1.58698	-0.473034	1.03694	1.60977	-0.408958	0.880988	1.59825	-0.293899	0.816902	1.33995
2.13	-1.71314	0.527319	-1.83644	-1.71314	0.527319	-1.83644	-0.0295593	0.255562	-0.0245888	-0.276625	0.496776	0.23257	-0.259588	0.477189	0.0914205	-0.328187	0.433951	0.282904	-0.487057	1.15149	0.0915885	-0.516514	1.2602	0.0354947	-0.443051	1.06056	0.0609142	-0.333072	1.06829	1.58734	-0.474616	1.05176	1.61007	-0.41059	0.895797	1.59825	-0.29497	0.832212	1.34031
2.14	-1.96709	0.535458	-2.35411	-1.96709	0.535458	-2.35411	-0.0139528	0.190804	-0.0256755	-0.276027	0.518184	0.241055	-0.258938	0.490861	0.100944	-0.326933	0.459044	0.295927	-0.487186	1.15313	0.0912293	-0.516923	1.26094	0.0337487	-0.443241	1.06109	0.0615769	-0.334563	1.08305	1.58792	-0.476113	1.06649	1.61061	-0.412097	0.910505	1.59852	-0.29602	0.847258	1.3409
2.15	-2.0577	0.416967	-2.74441	-2.0577	0.416967	-2.74441	0.0105025	0.105766	-0.0190943	-0.275644	0.540994	0.249247	-0.258221	0.507341	0.110369	-0.32586	0.485097	0.307932	-0.487238	1.15436	0.091012	-0.517385	1.26146	0.0326034	-0.443347	1.06151	0.0620966	-0.335959	1.0977	1.58873	-0.477515	1.08112	1.61141	-0.413481	0.925108	1.59907	-0.297105	0.862008	1.34168
2.16	-2.00243	0.470111	-3.13894	-2.00243	0.470111	-3.13894	0.0385805	0.025702	-0.00496713	-0.275455	0.565007	0.256939	-0.257456	0.52671	0.119295	-0.324979	0.511623	0.318577	-0.487211	1.15526	0.0909102	-0.517836	1.2618	0.0319197	-0.44338	1.06185	0.0625035	-0.337254	1.11224	1.58977	-0.478817	1.09567	1.61247	-0.414759	0.939608	1.59994	-0.298269	0.876445	1.34263
2.17	-1.97339	0.32232	-3.39215	-1.97339	0.32232	-3.39215	0.0517246	-0.0362811	0.0207031	-0.275431	0.590017	0.26396	-0.256672	0.548948	0.127374	-0.324292	0.538192	0.327608	-0.48712	1.1559	0.0909022	-0.518235	1.26199	0.0315679	-0.443357	1.06211	0.0628283	-0.338443	1.12666	1.59104	-0.480012	1.11013	1.6138	-0.415949	0.954007	1.60114	-0.299535	0.890566	1.34375
2.18	-1.83164	-0.0246746	-3.26429	-1.83164	-0.0246746	-3.26429	0.0789593	-0.0803186	0.0555996	-0.275539	0.615831	0.270166	-0.255904	0.573936	0.134347	-0.323802	0.564508	0.334858	-0.486994	1.15633	0.0909735	-0.518562	1.26209	0.0314369	-0.4433	1.06231	0.0631003	-0.339525	1.14096	1.59258	-0.481101	1.12451	1.61541	-0.417076	0.968308	1.60269	-0.300902	0.904378	1.34507
2.19	-1.69195	-0.0516247	-3.18834	-1.69195	-0.0516247	-3.18834	0.121767	-0.10827	0.0907055	-0.275751	0.642295	0.275427	-0.255182	0.601453	0.140039	-0.32352	0.59044	0.340234	-0.486867	1.15663	0.0911177	-0.518812	1.26212	0.0314376	-0.443231	1.06248	0.0633472	-0.340504	1.15515	1.59438	-0.482087	1.13882	1.61731	-0.41816	0.982514	1.60461	-0.302345	0.917904	1.34662
2.2	-1.6187	0.0897884	-3.17656	-1.6187	0.0897884	-3.17656	0.146992	-0.124336	0.128018	-0.276047	0.669301	0.279625	-0.25453	0.631205	0.144363	-0.323464	0.616005	0.343698	-0.48677	1.15683	0.0913361	-0.518988	1.26212	0.0315029	-0.443169	1.06262	0.0635967	-0.341386	1.16922	1.59644	-0.482976	1.15305	1.61949	-0.419219	0.996624	1.60687	-0.303828	0.931174	1.34843
2.21	-1.5533	0.270349	-2.88411	-1.5533	0.270349	-2.88411	0.139461	-0.133814	0.158702	-0.276415	0.696785	0.28266	-0.253958	0.662855	0.147301	-0.323657	0.641329	0.345252	-0.486729	1.15698	0.0916363	-0.519103	1.26211	0.0315859	-0.443133	1.06275	0.0638789	-0.342179	1.18317	1.59877	-0.483776	1.1672	1.62194	-0.420254	1.01064	1.60946	-0.305308	0.944229	1.35053
2.22	-1.47916	0.191264	-2.16449	-1.47916	0.191264	-2.16449	0.114857	-0.139544	0.180205	-0.27685	0.72472	0.284454	-0.253468	0.696077	0.148887	-0.324115	0.66659	0.344927	-0.486761	1.15712	0.0920319	-0.519167	1.26211	0.0316569	-0.443136	1.06289	0.0642285	-0.34289	1.19701	1.60133	-0.484497	1.18128	1.62462	-0.421258	1.02456	1.61235	-0.30674	0.957111	1.35294
2.23	-1.42366	0.241575	-1.33546	-1.42366	0.241575	-1.33546	0.0892985	-0.144875	0.192195	-0.277353	0.753101	0.284963	-0.253057	0.730584	0.149197	-0.324847	0.691983	0.342778	-0.486872	1.15726	0.0925412	-0.519194	1.26214	0.0317004	-0.443189	1.06304	0.0646867	-0.34353	1.21074	1.60411	-0.485147	1.19528	1.62751	-0.42222	1.03839	1.61547	-0.308084	0.969867	1.35566
2.24	-1.35874	0.308863	-0.558125	-1.35874	0.308863	-0.558125	0.0524948	-0.154685	0.195701	-0.277931	0.781938	0.284174	-0.252719	0.766149	0.148327	-0.325848	0.717691	0.338872	-0.48706	1.15744	0.0931858	-0.519194	1.26219	0.031712	-0.4433	1.06323	0.0653025	-0.344107	1.22437	1.60707	-0.485735	1.20919	1.63054	-0.423131	1.05213	1.61878	-0.30931	0.982541	1.35867
2.25	-1.19482	0.288566	0.162927	-1.19482	0.288566	0.162927	0.010513	-0.163792	0.194719	-0.278594	0.81125	0.282107	-0.252454	0.802608	0.146388	-0.327103	0.743875	0.333285	-0.487314	1.15766	0.0939878	-0.519176	1.26228	0.0316962	-0.44347	1.06349	0.0661322	-0.344631	1.23791	1.61015	-0.486271	1.223	1.63368	-0.423985	1.06577	1.62219	-0.3104	0.99517	1.36191
2.26	-0.975691	0.315715	0.733557	-0.975691	0.315715	0.733557	-0.0235371	-0.16915	0.178414	-0.279351	0.841062	0.278806	-0.252264	0.839853	0.143499	-0.32858	0.770666	0.326103	-0.487617	1.15795	0.094967	-0.519148	1.26242	0.0316645	-0.443694	1.06382	0.0672347	-0.345112	1.25135	1.6133	-0.486762	1.23673	1.63686	-0.424776	1.07933	1.62565	-0.311345	1.00779	1.36534
2.27	-0.637561	0.278271	1.25993	-0.637561	0.278271	1.25993	-0.0532371	-0.161864	0.159755	-0.280214	0.871403	0.274324	-0.252161	0.877822	0.139775	-0.33024	0.798169	0.317418	-0.487949	1.15832	0.0961387	-0.519119	1.26259	0.0316336	-0.443962	1.06426	0.0686624	-0.345558	1.26472	1.61648	-0.487214	1.25036	1.64004	-0.425495	1.0928	1.62909	-0.312146	1.02041	1.36888
2.28	-0.2764	0.160598	1.64915	-0.2764	0.160598	1.64915	-0.0651134	-0.135763	0.143729	-0.281185	0.902303	0.268727	-0.25216	0.916484	0.13533	-0.332033	0.826467	0.307329	-0.48829	1.15881	0.097511	-0.519099	1.26279	0.0316209	-0.444259	1.06483	0.0704477	-0.345975	1.27801	1.61964	-0.487635	1.26391	1.64318	-0.426133	1.10619	1.63246	-0.312809	1.03308	1.37246
2.29	-0.0626515	0.233488	1.71219	-0.0626515	0.233488	1.71219	-0.0494	-0.101709	0.118371	-0.282257	0.933799	0.262086	-0.25228	0.955825	0.130268	-0.333908	0.855627	0.295942	-0.488623	1.15941	0.0990814	-0.519096	1.26302	0.0316389	-0.444569	1.06553	0.0725938	-0.346367	1.29125	1.62273	-0.488032	1.27737	1.64623	-0.426691	1.11951	1.63571	-0.313345	1.04579	1.37603
2.3	0.045269	0.308877	1.71209	0.045269	0.308877	1.71209	-0.0350034	-0.0702001	0.0928682	-0.283413	0.96593	0.254481	-0.252544	0.995838	0.124693	-0.335812	0.885709	0.283377	-0.488938	1.16014	0.100833	-0.519118	1.26326	0.0316929	-0.444881	1.06637	0.0750722	-0.346736	1.30444	1.6257	-0.488413	1.29077	1.64916	-0.427183	1.13277	1.6388	-0.313767	1.05855	1.37954
2.31	0.229229	0.317638	1.95894	0.229229	0.317638	1.95894	-0.0273962	-0.0393486	0.0750565	-0.284628	0.998737	0.246004	-0.25297	1.03652	0.118705	-0.337697	0.916768	0.269763	-0.489231	1.161	0.102734	-0.519168	1.26351	0.0317813	-0.445189	1.06732	0.0778296	-0.347083	1.3176	1.62852	-0.488781	1.30411	1.65194	-0.427637	1.14598	1.6417	-0.314086	1.07138	1.38294
2.32	0.455452	0.296785	2.33157	0.455452	0.296785	2.33157	-0.0130556	-0.00608973	0.0617113	-0.285877	1.03226	0.236762	-0.253572	1.07786	0.112411	-0.339519	0.948854	0.255244	-0.489506	1.16197	0.104745	-0.519247	1.26376	0.0318986	-0.445491	1.06838	0.0807953	-0.347408	1.33075	1.63115	-0.489138	1.31742	1.65454	-0.428078	1.15916	1.64437	-0.314312	1.08427	1.38618
2.33	0.609597	0.506719	2.54314	0.609597	0.506719	2.54314	0.000353427	0.0245432	0.0493414	-0.287141	1.06654	0.226874	-0.254355	1.11986	0.105936	-0.341246	0.982011	0.239973	-0.489766	1.16304	0.106823	-0.519354	1.26402	0.0320364	-0.445785	1.06953	0.0838917	-0.34771	1.3439	1.63357	-0.489479	1.3307	1.65694	-0.428517	1.17232	1.64681	-0.314452	1.09723	1.38923
2.34	0.678597	0.701317	2.67466	0.678597	0.701317	2.67466	0.00540317	0.0473991	0.0298731	-0.2884	1.1016	0.216481	-0.255315	1.16251	0.0994206	-0.342852	1.01627	0.224119	-0.490018	1.1642	0.108923	-0.519485	1.26427	0.0321856	-0.446069	1.07074	0.0870442	-0.347985	1.35707	1.63574	-0.489797	1.34398	1.65911	-0.428947	1.18548	1.64899	-0.314515	1.11027	1.39205
2.35	0.700552	0.785307	2.85776	0.700552	0.785307	2.85776	0.004725	0.0605949	0.00748524	-0.289645	1.13746	0.205741	-0.256439	1.20578	0.0930238	-0.344328	1.05166	0.207861	-0.490262	1.16543	0.11101	-0.519631	1.26453	0.0323377	-0.446337	1.072	0.0901892	-0.348233	1.37026	1.63765	-0.490082	1.35725	1.66102	-0.42935	1.19865	1.65088	-0.314512	1.12338	1.3946
2.36	0.697506	0.735072	3.10955	0.697506	0.735072	3.10955	0.0038328	0.0653421	-0.0151822	-0.290866	1.17411	0.19483	-0.257707	1.24962	0.0869215	-0.345678	1.08818	0.191395	-0.490497	1.16671	0.113051	-0.519786	1.26478	0.0324865	-0.446584	1.07329	0.0932762	-0.34845	1.38347	1.63925	-0.490325	1.37053	1.66265	-0.429707	1.21184	1.65247	-0.31446	1.13656	1.39685
2.37	0.589104	0.493546	3.30765	0.589104	0.493546	3.30765	0.0163053	0.0557457	-0.0312603	-0.292063	1.21153	0.18394	-0.25909	1.29398	0.081302	-0.346916	1.12582	0.17493	-0.490723	1.16803	0.115022	-0.519945	1.26503	0.0326294	-0.446805	1.07459	0.0962663	-0.348637	1.39672	1.64054	-0.490526	1.38383	1.66399	-0.430006	1.22506	1.65374	-0.314375	1.14982	1.39877
2.38	0.540375	0.296181	3.47575	0.540375	0.296181	3.47575	0.047416	0.0326195	-0.0343098	-0.293237	1.24968	0.173276	-0.260558	1.33874	0.0763592	-0.34807	1.16455	0.15869	-0.490937	1.16935	0.116908	-0.520107	1.26528	0.0327674	-0.447002	1.07589	0.0991325	-0.348793	1.41	1.6415	-0.490685	1.39715	1.665	-0.430238	1.23831	1.65469	-0.31427	1.16313	1.40035
2.39	0.556621	0.42531	3.46647	0.556621	0.42531	3.46647	0.0802116	0.00610346	-0.0308866	-0.294393	1.28847	0.163049	-0.262079	1.3838	0.0722859	-0.349175	1.20433	0.14291	-0.491139	1.17067	0.118697	-0.520277	1.26553	0.0329048	-0.447177	1.07717	0.10186	-0.348916	1.42331	1.6421	-0.490804	1.41049	1.66568	-0.430397	1.25158	1.6553	-0.314154	1.1765	1.40156
2.4	0.57896	0.625691	3.33709	0.57896	0.625691	3.33709	0.0978853	-0.0183953	-0.0303949	-0.295541	1.32779	0.153471	-0.26362	1.42897	0.0692656	-0.350278	1.24508	0.127833	-0.491325	1.17198	0.120384	-0.520457	1.2658	0.033046	-0.447333	1.07843	0.104441	-0.349007	1.43666	1.64234	-0.490884	1.42386	1.66601	-0.430483	1.26489	1.65557	-0.31403	1.18992	1.40238
2.41	0.631232	0.687016	3.29704	0.631232	0.687016	3.29704	0.0993241	-0.0355325	-0.0342889	-0.296695	1.36752	0.144745	-0.26515	1.47409	0.0674629	-0.351419	1.28667	0.113702	-0.491496	1.17325	0.121966	-0.520648	1.26609	0.0331933	-0.447472	1.07966	0.106877	-0.349066	1.45004	1.64221	-0.490924	1.43726	1.666	-0.430501	1.27823	1.6555	-0.313898	1.20338	1.4028
2.42	0.616911	0.622781	3.30191	0.616911	0.622781	3.30191	0.100057	-0.0444214	-0.037196	-0.29787	1.40746	0.137063	-0.266646	1.51894	0.0670125	-0.352639	1.32895	0.100752	-0.491651	1.17447	0.123445	-0.520844	1.26638	0.0333447	-0.447594	1.08084	0.109171	-0.349091	1.46345	1.64171	-0.490925	1.45069	1.66563	-0.430461	1.2916	1.65509	-0.313752	1.21687	1.4028
2.43	0.616733	0.745533	3.32008	0.616733	0.745533	3.32008	0.0920326	-0.0494279	-0.0362431	-0.299083	1.44741	0.130588	-0.268085	1.5633	0.0680047	-0.353972	1.3717	0.0891919	-0.491788	1.17566	0.124829	-0.521036	1.26667	0.0334952	-0.447698	1.08198	0.111331	-0.349082	1.47689	1.64084	-0.490888	1.46416	1.66489	-0.430371	1.305	1.65433	-0.313584	1.23039	1.40238
2.44	0.611681	0.728797	3.39016	0.611681	0.728797	3.39016	0.0807052	-0.0525002	-0.0382678	-0.300352	1.48711	0.125441	-0.269451	1.60691	0.0704683	-0.355451	1.41466	0.0791932	-0.491907	1.1768	0.126126	-0.521214	1.26695	0.0336399	-0.447787	1.08307	0.113365	-0.349038	1.49036	1.6396	-0.490812	1.47766	1.6638	-0.430238	1.31842	1.65323	-0.313387	1.24393	1.40153
2.45	0.614736	0.612276	3.40131	0.614736	0.612276	3.40131	0.0786174	-0.0528341	-0.0376702	-0.301697	1.52628	0.121684	-0.27073	1.64952	0.0743515	-0.357108	1.45751	0.0708733	-0.492005	1.17789	0.127346	-0.521369	1.26721	0.0337752	-0.447861	1.08413	0.115289	-0.348955	1.50385	1.638	-0.490695	1.49118	1.66236	-0.430061	1.33187	1.6518	-0.31315	1.25749	1.40025
2.46	0.561961	0.631339	3.11667	0.561961	0.631339	3.11667	0.0871347	-0.0554476	-0.0341194	-0.303139	1.56463	0.119302	-0.27191	1.69086	0.0795069	-0.358974	1.49985	0.0642795	-0.492084	1.17894	0.128504	-0.5215	1.26746	0.0338986	-0.447924	1.08515	0.117117	-0.348831	1.51737	1.63607	-0.490534	1.50473	1.66058	-0.429833	1.34536	1.65003	-0.312862	1.27108	1.39855
2.47	0.507723	0.693767	2.6928	0.507723	0.693767	2.6928	0.0993602	-0.06473	-0.0322079	-0.304707	1.60187	0.118194	-0.272982	1.73062	0.0856855	-0.36108	1.54128	0.0593786	-0.492148	1.17997	0.129613	-0.521605	1.26769	0.0340085	-0.447983	1.08615	0.118871	-0.348659	1.53091	1.63381	-0.490327	1.51831	1.65848	-0.429548	1.35888	1.64796	-0.31251	1.28468	1.39646
2.48	0.507468	0.769455	2.31524	0.507468	0.769455	2.31524	0.108388	-0.0762468	-0.0326065	-0.30643	1.63772	0.118164	-0.273938	1.76851	0.0925447	-0.363453	1.58133	0.0560513	-0.492207	1.18097	0.130688	-0.52169	1.26791	0.0341024	-0.448045	1.08714	0.120574	-0.348435	1.54447	1.63126	-0.490069	1.53193	1.65609	-0.429209	1.37244	1.64562	-0.312087	1.29831	1.39399
2.49	0.495576	0.740296	1.969	0.495576	0.740296	1.969	0.112945	-0.0888347	-0.030113	-0.308337	1.6719	0.118939	-0.274785	1.80421	0.09967	-0.366103	1.61955	0.0540938	-0.492272	1.18198	0.131739	-0.521763	1.26812	0.0341763	-0.448121	1.08813	0.122254	-0.348155	1.55807	1.62845	-0.489756	1.54558	1.65343	-0.428824	1.38604	1.64302	-0.311589	1.31196	1.39119
2.5	0.530824	0.841008	1.5787	0.530824	0.841008	1.5787	0.108591	-0.100564	-0.0230376	-0.31045	1.70413	0.120189	-0.275544	1.83749	0.106607	-0.369023	1.65552	0.0532258	-0.492357	1.18302	0.132777	-0.521832	1.26834	0.0342258	-0.448225	1.08914	0.123941	-0.347811	1.57171	1.62541	-0.489381	1.55927	1.65054	-0.428404	1.39968	1.64022	-0.311024	1.32563	1.38811

## Sheet: sub1_walk3
Time (seconds)	R_Vestibular_Accel X (m/s^2)	R_Vestibular_Accel Y (m/s^2)	R_Vestibular_Accel Z (m/s^2)	L_Vestibular_Accel X (m/s^2)	L_Vestibular_Accel Y (m/s^2)	L_Vestibular_Accel Z (m/s^2)	Head Angular Velocity X (rad/s)	Head Angular Velocity Y (rad/s)	Head Angular Velocity Z (rad/s)	Right Ankle X (m)	Right Ankle Y (m)	Right Ankle Z (m)	Right Metatarsal X (m)	Right Metatarsal Y (m)	Right Metatarsal Z (m)	Right Heel X (m)	Right Heel Y (m)	Right Heel Z (m)	Left Ankle X (m)	Left Ankle Y (m)	Left Ankle Z (m)	Left Metatarsal X (m)	Left Metatarsal Y (m)	Left Metatarsal Z (m)	Left Heel X (m)	Left Heel Y (m)	Left Heel Z (m)	Right Temple X (m)	Right Temple Y (m)	Right Temple Z (m)	Left Temple X (m)	Left Temple Y (m)	Left Temple Z (m)	Back Head X (m)	Back Head Y (m)	Back Head Z (m)	Right Back X (m)	Right Back Y (m)	Right Back Z (m)
0	0.427262	0.608046	-1.43616	0.427262	0.608046	-1.43616	0.0537781	-0.0357725	-0.208984	0.552772	-1.38901	0.119218	0.603817	-1.25903	0.11923	0.49057	-1.42663	0.0519147	0.360164	-2.016	0.131573	0.345074	-1.93527	0.0317544	0.404304	-2.11302	0.131742	0.514923	-1.55847	1.60588	0.372464	-1.56376	1.63227	0.425355	-1.72807	1.62098	0.536421	-1.8017	1.36323
0.01	0.347694	0.559986	-1.42967	0.347694	0.559986	-1.42967	0.00683408	-0.0201044	-0.194851	0.549857	-1.36485	0.118725	0.601036	-1.23483	0.120561	0.48716	-1.40141	0.0512296	0.359719	-2.0139	0.133317	0.344823	-1.93487	0.0315308	0.403688	-2.11064	0.134961	0.51605	-1.54267	1.60234	0.37359	-1.54834	1.62885	0.426885	-1.71238	1.61752	0.536421	-1.8017	1.36323
0.02	0.303451	0.492154	-1.15196	0.303451	0.492154	-1.15196	-0.0410391	-0.0101023	-0.186866	0.546698	-1.34336	0.11747	0.597704	-1.2134	0.11989	0.483692	-1.37964	0.0504788	0.359168	-2.01151	0.135166	0.344574	-1.93441	0.0312531	0.402995	-2.10795	0.138493	0.517237	-1.52682	1.59883	0.374777	-1.53285	1.62542	0.428488	-1.69663	1.61404	0.538155	-1.78501	1.3589
0.03	0.310517	0.369368	-0.857402	0.310517	0.369368	-0.857402	-0.0873348	-0.000821395	-0.185211	0.543382	-1.32439	0.115487	0.593836	-1.19461	0.117225	0.480343	-1.3613	0.0496881	0.358498	-2.00875	0.137145	0.344335	-1.93391	0.0309265	0.402209	-2.10483	0.142409	0.518481	-1.5109	1.59538	0.376023	-1.51728	1.62205	0.430157	-1.68081	1.6106	0.539911	-1.76808	1.35455
0.04	0.212753	-0.137403	-0.989913	0.212753	-0.137403	-0.989913	-0.104455	0.00594892	-0.189556	0.540014	-1.30774	0.11292	0.589482	-1.17823	0.112721	0.477296	-1.34623	0.0489817	0.357701	-2.00554	0.139281	0.344109	-1.93335	0.0305688	0.401315	-2.10118	0.146787	0.519777	-1.49491	1.59206	0.377324	-1.50163	1.61877	0.431885	-1.66492	1.60723	0.541671	-1.75104	1.35028
0.05	0.156831	-0.607917	-2.21328	0.156831	-0.607917	-2.21328	-0.0520623	-0.00334636	-0.201195	0.536712	-1.29315	0.109999	0.584729	-1.16404	0.106652	0.474716	-1.33414	0.0485375	0.356765	-2.00176	0.141602	0.343895	-1.93274	0.0302153	0.400292	-2.09685	0.151711	0.52112	-1.47885	1.58891	0.378677	-1.48591	1.61564	0.433658	-1.64895	1.604	0.543429	-1.73392	1.34615
0.06	0.0881209	-0.566587	-4.81764	0.0881209	-0.566587	-4.81764	0.0530633	-0.0145957	-0.223592	0.533601	-1.28031	0.106982	0.579713	-1.15178	0.0993715	0.47273	-1.32466	0.0485182	0.355676	-1.9973	0.144147	0.343685	-1.93206	0.0299263	0.399114	-2.09169	0.157277	0.522501	-1.46272	1.58599	0.380075	-1.4701	1.61271	0.435463	-1.6329	1.60097	0.545188	-1.71676	1.3422
0.07	-0.324504	-0.0472085	-7.45213	-0.324504	-0.0472085	-7.45213	0.0776147	-0.0046214	-0.214045	0.530802	-1.26896	0.104102	0.574612	-1.1412	0.0912722	0.471406	-1.31733	0.0490097	0.354414	-1.99204	0.146965	0.343465	-1.93128	0.0297948	0.397751	-2.08553	0.163584	0.523914	-1.44652	1.58334	0.381511	-1.45421	1.61002	0.437286	-1.61678	1.59818	0.546952	-1.69956	1.33849
0.08	-0.495941	-0.0529179	-7.38107	-0.495941	-0.0529179	-7.38107	-0.0569534	0.031091	-0.15288	0.528419	-1.25888	0.101516	0.569646	-1.1321	0.0827578	0.470735	-1.3117	0.0499995	0.352964	-1.98584	0.150121	0.343213	-1.93037	0.0299511	0.39617	-2.07817	0.170733	0.525352	-1.43024	1.58102	0.382974	-1.43823	1.60764	0.439111	-1.6006	1.5957	0.548721	-1.68231	1.33509
0.09	-0.169324	-0.55633	-4.76127	-0.169324	-0.55633	-4.76127	-0.186398	0.0663078	-0.118745	0.526517	-1.24997	0.0992981	0.565053	-1.12436	0.0742195	0.470639	-1.30738	0.0513927	0.351317	-1.97856	0.153691	0.342902	-1.92926	0.0305627	0.394347	-2.06941	0.178819	0.526807	-1.4139	1.57907	0.384452	-1.42218	1.6056	0.440924	-1.58435	1.59357	0.550489	-1.66502	1.33205
0.1	-0.115755	-0.565281	-2.39462	-0.115755	-0.565281	-2.39462	-0.220071	0.0772808	-0.136895	0.525106	-1.24216	0.097459	0.561051	-1.11789	0.0660104	0.470983	-1.30404	0.0530463	0.349474	-1.97006	0.157766	0.342502	-1.92786	0.0318255	0.392264	-2.05904	0.187919	0.528268	-1.39749	1.5775	0.385928	-1.40605	1.60395	0.44271	-1.56804	1.59183	0.552236	-1.64772	1.32942
0.11	-0.742974	-0.821062	-1.35506	-0.742974	-0.821062	-1.35506	-0.23984	0.0475653	-0.153082	0.524144	-1.23546	0.095972	0.557802	-1.11263	0.0584212	0.471612	-1.30146	0.0548078	0.347446	-1.96019	0.16244	0.341985	-1.926	0.0339467	0.389918	-2.04686	0.198077	0.529717	-1.38104	1.57633	0.387381	-1.38987	1.60268	0.44446	-1.55169	1.59049	0.553931	-1.63042	1.32725
0.12	-1.50126	-1.82084	-0.870156	-1.50126	-1.82084	-0.870156	-0.231775	-0.0254737	-0.140243	0.523549	-1.22982	0.0947957	0.555381	-1.1085	0.0516659	0.472372	-1.29947	0.0565439	0.345259	-1.94881	0.167798	0.341322	-1.92347	0.0371234	0.387326	-2.03269	0.209292	0.531134	-1.36456	1.57554	0.38879	-1.37365	1.60178	0.446161	-1.53531	1.58955	0.555543	-1.61315	1.32556
0.13	-1.95525	-2.3938	-0.797226	-1.95525	-2.3938	-0.797226	-0.153265	-0.119733	-0.13674	0.523221	-1.2252	0.0938847	0.553764	-1.10538	0.045884	0.473142	-1.29794	0.058155	0.342948	-1.9358	0.173903	0.340487	-1.91997	0.0415167	0.384518	-2.01638	0.221499	0.532493	-1.34808	1.57509	0.390135	-1.35742	1.60123	0.447799	-1.51893	1.58901	0.557041	-1.59598	1.32435
0.14	-2.36152	-2.89926	-1.39917	-2.36152	-2.89926	-1.39917	-0.0291575	-0.215464	-0.130597	0.52306	-1.22148	0.0931976	0.552846	-1.10313	0.0411485	0.473835	-1.29678	0.0595764	0.340557	-1.92104	0.180781	0.339456	-1.91519	0.0472243	0.381545	-1.99784	0.234559	0.53377	-1.33164	1.57494	0.391396	-1.3412	1.60099	0.449358	-1.50258	1.58884	0.558402	-1.57894	1.32359
0.15	-2.55769	-2.73115	-2.26268	-2.55769	-2.73115	-2.26268	0.0847306	-0.297394	-0.104255	0.52298	-1.21856	0.0927017	0.552476	-1.10159	0.0374702	0.474402	-1.29591	0.060775	0.338147	-1.90445	0.188404	0.338209	-1.90873	0.0542515	0.378475	-1.97708	0.248249	0.534942	-1.31527	1.57506	0.392552	-1.32503	1.60104	0.450813	-1.48629	1.58903	0.559618	-1.56209	1.32324
0.16	-2.49511	-2.36229	-2.70961	-2.49511	-2.36229	-2.70961	0.143692	-0.346827	-0.0787258	0.522916	-1.21631	0.0923698	0.552495	-1.1006	0.0347923	0.474826	-1.29527	0.0617439	0.33579	-1.88599	0.196683	0.33673	-1.9002	0.0624897	0.375394	-1.95419	0.262274	0.535988	-1.299	1.57542	0.393586	-1.30895	1.60137	0.452143	-1.47009	1.58957	0.560689	-1.54545	1.32327
0.17	-2.33678	-2.12692	-2.76037	-2.33678	-2.12692	-2.76037	0.155498	-0.363523	-0.0729097	0.52283	-1.21463	0.0921744	0.552758	-1.10002	0.0329921	0.47511	-1.29481	0.0624974	0.333579	-1.86566	0.205465	0.335013	-1.88917	0.0717122	0.372398	-1.92936	0.27628	0.53689	-1.28287	1.57601	0.394484	-1.29297	1.60196	0.453331	-1.45401	1.59045	0.561628	-1.52905	1.32364
0.18	-2.17398	-1.61565	-2.83274	-2.17398	-1.61565	-2.83274	0.13238	-0.353772	-0.0939673	0.522707	-1.2134	0.092086	0.55315	-1.09972	0.0319008	0.475271	-1.29447	0.0630637	0.331606	-1.84351	0.214546	0.333058	-1.87527	0.08159	0.369585	-1.90292	0.289887	0.537632	-1.26689	1.57683	0.395238	-1.27712	1.60284	0.454368	-1.43807	1.59167	0.562449	-1.5129	1.32432
0.19	-2.03825	-1.24002	-2.83332	-2.03825	-1.24002	-2.83332	0.0687239	-0.315906	-0.13619	0.52255	-1.2125	0.0920755	0.553585	-1.0996	0.0313374	0.475333	-1.29423	0.0634779	0.329949	-1.81967	0.223696	0.330877	-1.85821	0.0917284	0.367038	-1.87529	0.302725	0.538209	-1.25107	1.57791	0.395844	-1.26143	1.60399	0.455253	-1.4223	1.59321	0.563167	-1.49699	1.32529
0.2	-1.94655	-1.50614	-2.52501	-1.94655	-1.50614	-2.52501	0.00899011	-0.259804	-0.180426	0.522369	-1.21184	0.0921192	0.554007	-1.09958	0.0311339	0.475318	-1.29403	0.0637763	0.328647	-1.79431	0.232676	0.328494	-1.83779	0.101712	0.364821	-1.8469	0.31446	0.538619	-1.23541	1.57926	0.396298	-1.24592	1.60544	0.455991	-1.40668	1.59506	0.563794	-1.4813	1.32655
0.21	-1.82812	-1.73603	-2.12749	-1.82812	-1.73603	-2.12749	-0.00107249	-0.201362	-0.21325	0.522181	-1.21135	0.0922016	0.554385	-1.0996	0.0311494	0.47525	-1.29385	0.0639936	0.327685	-1.76764	0.241257	0.325949	-1.81398	0.111146	0.362974	-1.81817	0.324816	0.53887	-1.21992	1.58089	0.396604	-1.23058	1.60719	0.456592	-1.39124	1.5972	0.564339	-1.46582	1.32809
0.22	-1.66418	-1.76049	-1.88122	-1.66418	-1.76049	-1.88122	0.0243553	-0.151313	-0.226307	0.522	-1.21097	0.0923166	0.554707	-1.09964	0.0312757	0.475151	-1.29368	0.0641618	0.326995	-1.73979	0.249223	0.323298	-1.78686	0.119694	0.361516	-1.78941	0.333573	0.538971	-1.20459	1.5828	0.396768	-1.21543	1.60924	0.457065	-1.37597	1.59961	0.564811	-1.45051	1.32992
0.23	-1.37699	-1.36934	-1.68679	-1.37699	-1.36934	-1.68679	0.0542056	-0.106142	-0.217204	0.521841	-1.21065	0.0924679	0.554969	-1.09966	0.0314373	0.475037	-1.29353	0.0643095	0.326482	-1.71089	0.256377	0.3206	-1.75668	0.127096	0.360457	-1.76077	0.340572	0.538935	-1.1894	1.585	0.3968	-1.20046	1.61157	0.457424	-1.36086	1.60224	0.565216	-1.43536	1.33204
0.24	-1.08995	-0.932547	-1.32248	-1.08995	-0.932547	-1.32248	0.0602125	-0.0648627	-0.214655	0.521711	-1.21037	0.0926671	0.555173	-1.09967	0.0315886	0.474917	-1.29337	0.0644619	0.326059	-1.681	0.262543	0.317909	-1.7238	0.133185	0.3598	-1.73225	0.345698	0.538778	-1.17434	1.58746	0.396712	-1.18565	1.61416	0.457678	-1.3459	1.60509	0.565562	-1.42035	1.33446
0.25	-0.902592	-0.770101	-0.747483	-0.902592	-0.770101	-0.747483	0.051534	-0.0393604	-0.214645	0.521613	-1.2101	0.0929318	0.555325	-1.09964	0.0317083	0.474796	-1.29321	0.0646427	0.325664	-1.65018	0.267575	0.315266	-1.68865	0.137882	0.359554	-1.70378	0.348888	0.538514	-1.1594	1.59016	0.39652	-1.17098	1.61699	0.457838	-1.33108	1.60811	0.56586	-1.40546	1.33718
0.26	-0.720059	-0.522933	-0.129402	-0.720059	-0.522933	-0.129402	0.0450075	-0.0332891	-0.214318	0.521544	-1.20983	0.093284	0.555432	-1.0996	0.0317923	0.47467	-1.29303	0.0648757	0.325271	-1.61854	0.27136	0.312693	-1.65165	0.141182	0.359717	-1.67523	0.350113	0.53816	-1.14456	1.59306	0.396238	-1.15643	1.62002	0.457915	-1.31637	1.61126	0.566122	-1.39069	1.34018
0.27	-0.558352	-0.253207	0.421258	-0.558352	-0.253207	0.421258	0.0273849	-0.0413221	-0.202841	0.521497	-1.20955	0.0937475	0.555498	-1.09953	0.0318474	0.474533	-1.29282	0.0651878	0.324882	-1.58618	0.273823	0.310202	-1.61318	0.143135	0.360282	-1.64647	0.349383	0.537737	-1.12982	1.5961	0.395882	-1.14198	1.6232	0.457918	-1.30176	1.61451	0.566359	-1.376	1.34345
0.28	-0.405553	-0.054993	0.95386	-0.405553	-0.054993	0.95386	-0.00748524	-0.0584832	-0.170929	0.521459	-1.20925	0.0943455	0.55553	-1.09944	0.0318863	0.47438	-1.29258	0.0656119	0.324519	-1.55323	0.274924	0.307799	-1.57354	0.143826	0.36122	-1.61736	0.34673	0.537264	-1.11515	1.59925	0.395466	-1.12761	1.62647	0.457857	-1.28723	1.61783	0.566577	-1.36141	1.34693
0.29	-0.0502867	0.166996	1.58602	-0.0502867	0.166996	1.58602	-0.0382224	-0.0735691	-0.146564	0.52142	-1.20892	0.0950984	0.55553	-1.09934	0.0319241	0.47421	-1.29227	0.0661886	0.32422	-1.51978	0.274646	0.305493	-1.53295	0.143355	0.362484	-1.58782	0.342207	0.536755	-1.10055	1.60245	0.395004	-1.1133	1.62978	0.457739	-1.27276	1.62115	0.566773	-1.34691	1.35058
0.3	0.191826	0.24436	1.90494	0.191826	0.24436	1.90494	-0.055146	-0.0774734	-0.136432	0.52137	-1.20855	0.0960243	0.555503	-1.09922	0.0319753	0.474025	-1.29188	0.0669661	0.324025	-1.48587	0.272991	0.303296	-1.49157	0.141826	0.364012	-1.55773	0.33588	0.536225	-1.08601	1.60566	0.394509	-1.09903	1.63307	0.457571	-1.25832	1.62445	0.566935	-1.33249	1.35434
0.31	0.220478	0.159247	1.83781	0.220478	0.159247	1.83781	-0.05767	-0.0801975	-0.118083	0.521304	-1.20811	0.0971382	0.555454	-1.09909	0.0320523	0.473838	-1.29141	0.0679954	0.323969	-1.45153	0.269975	0.301232	-1.4495	0.139345	0.365725	-1.52703	0.327833	0.535685	-1.07151	1.60882	0.393994	-1.08477	1.63629	0.457361	-1.24391	1.62769	0.567049	-1.31815	1.35814
0.32	0.32803	0.261906	1.80112	0.32803	0.261906	1.80112	-0.0526136	-0.0779557	-0.0866945	0.521221	-1.20761	0.0984502	0.555388	-1.09896	0.032164	0.473666	-1.29084	0.0693212	0.324068	-1.41674	0.265633	0.29933	-1.40679	0.136013	0.367538	-1.49564	0.318167	0.535148	-1.05704	1.61189	0.393467	-1.07051	1.6394	0.457114	-1.22951	1.63082	0.567097	-1.30389	1.36191
0.33	0.402279	0.27665	1.91847	0.402279	0.27665	1.91847	-0.0484707	-0.0706609	-0.055846	0.521126	-1.20702	0.0999618	0.555314	-1.09881	0.0323134	0.473529	-1.29019	0.0709712	0.324317	-1.38145	0.260028	0.297626	-1.3635	0.131932	0.369361	-1.46347	0.307004	0.534621	-1.04259	1.61484	0.392936	-1.05624	1.64236	0.456838	-1.21511	1.63383	0.567059	-1.28969	1.36558
0.34	0.413012	0.151408	2.14872	0.413012	0.151408	2.14872	-0.0359992	-0.0702618	-0.0289819	0.52103	-1.20635	0.101663	0.555241	-1.09865	0.0324966	0.473445	-1.28946	0.0729477	0.324689	-1.34564	0.253252	0.296155	-1.31965	0.127209	0.371105	-1.43045	0.294487	0.534111	-1.02815	1.61763	0.392405	-1.04195	1.64513	0.456531	-1.20069	1.63667	0.566919	-1.27554	1.3691
0.35	0.398379	0.182767	2.34537	0.398379	0.182767	2.34537	-0.026726	-0.0782448	-0.000695066	0.520952	-1.2056	0.10353	0.555182	-1.09849	0.0327046	0.473424	-1.28868	0.0752253	0.32514	-1.30923	0.245433	0.294953	-1.27524	0.121958	0.37269	-1.39652	0.280784	0.533618	-1.01372	1.62023	0.391878	-1.02763	1.64771	0.456193	-1.18627	1.63934	0.566669	-1.26144	1.37241
0.36	0.375266	0.330394	2.49139	0.375266	0.330394	2.49139	-0.0340241	-0.0931984	0.021409	0.52091	-1.20476	0.105531	0.555147	-1.0983	0.0329262	0.473469	-1.28785	0.0777555	0.325623	-1.27219	0.236724	0.294044	-1.23028	0.11631	0.37405	-1.36159	0.266082	0.533142	-0.999268	1.62262	0.391358	-1.01327	1.65005	0.45582	-1.17183	1.6418	0.566308	-1.24739	1.37547
0.37	0.369606	0.395811	2.6722	0.369606	0.395811	2.6722	-0.0563495	-0.114214	0.0299643	0.520922	-1.20383	0.107626	0.555145	-1.09811	0.0331504	0.473571	-1.28697	0.0804765	0.326091	-1.23446	0.2273	0.293446	-1.18477	0.110416	0.375139	-1.32561	0.250584	0.532679	-0.984806	1.62479	0.390847	-0.998887	1.65214	0.455416	-1.15739	1.64406	0.565842	-1.23338	1.37828
0.38	0.468881	0.35484	2.95107	0.468881	0.35484	2.95107	-0.0825117	-0.131056	0.0324416	0.520991	-1.20283	0.109774	0.555178	-1.09791	0.0333678	0.473719	-1.28604	0.0833237	0.32651	-1.19602	0.217355	0.293159	-1.13871	0.104448	0.375937	-1.28856	0.234502	0.532225	-0.970327	1.6267	0.390343	-0.984467	1.65398	0.454988	-1.14293	1.64607	0.565284	-1.21941	1.38081
0.39	0.654854	0.33887	3.24202	0.654854	0.33887	3.24202	-0.108503	-0.128583	0.0385861	0.521114	-1.20177	0.111938	0.555245	-1.09769	0.0335719	0.473896	-1.28504	0.0862381	0.326861	-1.15685	0.207092	0.29317	-1.09211	0.098596	0.376451	-1.25039	0.218056	0.531773	-0.955831	1.62835	0.389846	-0.970017	1.65553	0.454542	-1.12846	1.64781	0.564648	-1.20548	1.38305
0.4	0.727381	0.244151	3.33856	0.727381	0.244151	3.33856	-0.127441	-0.107262	0.0478602	0.521275	-1.20065	0.114087	0.555342	-1.09748	0.0337586	0.474085	-1.28399	0.089171	0.327136	-1.11694	0.196721	0.293452	-1.04501	0.0930608	0.37671	-1.21111	0.201468	0.53132	-0.941323	1.62971	0.389353	-0.95554	1.65678	0.454086	-1.11396	1.64927	0.563953	-1.19158	1.38498
0.41	0.714725	0.141791	3.26467	0.714725	0.141791	3.26467	-0.131411	-0.0835414	0.0625493	0.521454	-1.19947	0.1162	0.55546	-1.09725	0.0339271	0.474271	-1.28288	0.092085	0.327341	-1.07632	0.186455	0.293966	-0.997478	0.0880473	0.376764	-1.17071	0.184965	0.53086	-0.926806	1.63078	0.388862	-0.941039	1.65773	0.453622	-1.09944	1.65042	0.563219	-1.17769	1.3866
0.42	0.720411	0.071698	3.18754	0.720411	0.071698	3.18754	-0.124905	-0.0612719	0.0812438	0.521632	-1.19826	0.118263	0.55559	-1.09703	0.0340792	0.474438	-1.28173	0.0949523	0.327484	-1.03504	0.176503	0.294661	-0.949628	0.0837575	0.376665	-1.12923	0.168779	0.530392	-0.912284	1.63155	0.388373	-0.92651	1.65836	0.453149	-1.08488	1.65124	0.562464	-1.16379	1.38787
0.43	0.791772	0.00925669	3.22728	0.791772	0.00925669	3.22728	-0.107926	-0.0409142	0.0939828	0.52179	-1.19702	0.120267	0.555719	-1.0968	0.0342197	0.474578	-1.28055	0.0977515	0.327579	-0.993203	0.167071	0.295481	-0.901603	0.0803857	0.376459	-1.08678	0.153146	0.529911	-0.897758	1.63199	0.38788	-0.911954	1.65865	0.452662	-1.07029	1.65173	0.561703	-1.14988	1.3888
0.44	0.853321	-0.053837	3.29414	0.853321	-0.053837	3.29414	-0.0853448	-0.0191203	0.0985489	0.52192	-1.19575	0.122205	0.555838	-1.09658	0.0343549	0.474686	-1.27935	0.100465	0.327639	-0.950938	0.158357	0.296371	-0.853581	0.0781102	0.376179	-1.04347	0.138297	0.529413	-0.883225	1.63211	0.387378	-0.897368	1.65861	0.452153	-1.05567	1.65187	0.560945	-1.13592	1.38937
0.45	0.841761	-0.0602887	3.27363	0.841761	-0.0602887	3.27363	-0.0726248	-4.11192e-05	0.102093	0.522016	-1.19447	0.124075	0.555939	-1.09635	0.0344911	0.474763	-1.27813	0.103079	0.327677	-0.908435	0.150549	0.29728	-0.805779	0.0770824	0.375852	-0.999519	0.124448	0.528893	-0.86868	1.63188	0.386861	-0.88275	1.65822	0.451607	-1.04104	1.65166	0.560193	-1.12193	1.38958
0.46	0.855159	-0.121172	3.28997	0.855159	-0.121172	3.28997	-0.0676563	0.0129914	0.103303	0.522082	-1.19318	0.125875	0.55602	-1.09613	0.0346337	0.474815	-1.27692	0.105584	0.327702	-0.865923	0.143807	0.298162	-0.758451	0.077413	0.375501	-0.95516	0.111783	0.528346	-0.85412	1.63131	0.386317	-0.868101	1.6575	0.45101	-1.02638	1.65108	0.559447	-1.10787	1.38942
0.47	0.860754	-0.17572	3.30958	0.860754	-0.17572	3.30958	-0.0667525	0.0245851	0.101548	0.522124	-1.19188	0.127604	0.556083	-1.09591	0.0347861	0.474848	-1.27573	0.107979	0.327722	-0.823678	0.138254	0.298977	-0.711892	0.0791541	0.375151	-0.910692	0.100453	0.527762	-0.839537	1.63039	0.385737	-0.853423	1.65644	0.450351	-1.01171	1.65015	0.558701	-1.09375	1.38889
0.48	0.89027	-0.344119	3.33595	0.89027	-0.344119	3.33595	-0.0639942	0.0325853	0.0998013	0.52215	-1.19058	0.129264	0.556132	-1.09569	0.0349493	0.474869	-1.27455	0.110272	0.327744	-0.782013	0.133954	0.299689	-0.66643	0.0822802	0.374824	-0.866461	0.0905617	0.527131	-0.824929	1.62913	0.385109	-0.838715	1.65504	0.449625	-0.997016	1.64885	0.557944	-1.07957	1.38799
0.49	0.987784	-0.595575	3.27048	0.987784	-0.595575	3.27048	-0.0463067	0.0425207	0.105322	0.522169	-1.18927	0.130856	0.55617	-1.09547	0.0351227	0.474887	-1.27338	0.112475	0.327772	-0.741268	0.130905	0.300266	-0.622418	0.0866746	0.374549	-0.82286	0.0821649	0.526443	-0.81029	1.62752	0.384424	-0.823978	1.65332	0.44883	-0.982296	1.6472	0.557167	-1.06532	1.38671
0.5	0.996218	-0.623472	2.74788	0.996218	-0.623472	2.74788	-0.0186492	0.0544302	0.116588	0.522188	-1.18795	0.132387	0.556201	-1.09525	0.0353039	0.474909	-1.27224	0.114609	0.327812	-0.701802	0.129031	0.300673	-0.58022	0.0921249	0.374357	-0.780315	0.0752551	0.525691	-0.795619	1.62558	0.383674	-0.809209	1.65129	0.44796	-0.967544	1.6452	0.556355	-1.05102	1.38506
0.51	0.852148	-0.644911	1.8271	0.852148	-0.644911	1.8271	0.00777793	0.0572468	0.123299	0.522217	-1.18661	0.133867	0.556228	-1.09502	0.035489	0.47494	-1.27109	0.116695	0.327869	-0.663972	0.128182	0.300881	-0.540188	0.0983272	0.374287	-0.739267	0.069761	0.524869	-0.780914	1.62334	0.382857	-0.794405	1.64897	0.447012	-0.952759	1.64288	0.555495	-1.03666	1.38305
0.52	0.700939	-0.530632	0.958646	0.700939	-0.530632	0.958646	0.0184116	0.0506271	0.122136	0.522261	-1.18523	0.135312	0.556256	-1.09479	0.0356733	0.47498	-1.26994	0.118764	0.327949	-0.628113	0.128144	0.300865	-0.502644	0.104901	0.374373	-0.700155	0.0655489	0.523975	-0.766171	1.62082	0.381967	-0.779558	1.64639	0.445981	-0.937936	1.64028	0.554574	-1.02226	1.3807
0.53	0.462972	-0.513595	0.343122	0.462972	-0.513595	0.343122	0.00355165	0.0349325	0.109694	0.522327	-1.18382	0.13674	0.556285	-1.09455	0.0358509	0.475029	-1.26877	0.120852	0.328063	-0.59452	0.128654	0.300616	-0.467855	0.111416	0.374646	-0.663392	0.0624325	0.52301	-0.751388	1.61806	0.381005	-0.764665	1.64357	0.444873	-0.923072	1.63744	0.55358	-1.00781	1.37805
0.54	0.287759	-0.636753	0.0147113	0.287759	-0.636753	0.0147113	-0.0162601	0.00487657	0.0928462	0.522417	-1.18235	0.138179	0.556317	-1.09432	0.0360168	0.475082	-1.26755	0.123003	0.328225	-0.563433	0.12942	0.300149	-0.436015	0.117418	0.375119	-0.629342	0.0601909	0.521974	-0.736562	1.6151	0.379967	-0.749724	1.64055	0.443692	-0.908162	1.6344	0.552509	-0.993319	1.37512
0.55	0.209457	-0.609955	-0.309052	0.209457	-0.609955	-0.309052	-0.0231441	-0.0281919	0.0719239	0.522529	-1.1808	0.139658	0.556353	-1.09407	0.0361682	0.475132	-1.26624	0.125268	0.328455	-0.535023	0.130148	0.29951	-0.407242	0.12247	0.375793	-0.598308	0.0585955	0.520868	-0.721689	1.61199	0.378852	-0.734736	1.63738	0.44244	-0.893202	1.63121	0.551359	-0.978777	1.37197
0.56	0.126914	-0.513051	-0.754221	0.126914	-0.513051	-0.754221	-0.0261815	-0.0526243	0.0542454	0.522657	-1.17914	0.141208	0.556391	-1.09382	0.0363067	0.475169	-1.26482	0.127705	0.32877	-0.509383	0.130568	0.298772	-0.381575	0.126181	0.376647	-0.570518	0.057443	0.519693	-0.706766	1.60879	0.377662	-0.7197	1.63411	0.441121	-0.878192	1.62794	0.550137	-0.964169	1.36867
0.57	0.0971872	-0.44886	-1.09047	0.0971872	-0.44886	-1.09047	-0.0340114	-0.0525755	0.0527218	0.522796	-1.17733	0.142862	0.556431	-1.09356	0.0364386	0.475183	-1.26322	0.130377	0.32919	-0.486535	0.130473	0.298027	-0.358973	0.128239	0.377643	-0.546117	0.0565855	0.518449	-0.69179	1.60553	0.376402	-0.704618	1.63079	0.439735	-0.86313	1.62464	0.548852	-0.949476	1.36527
0.58	0.154484	-0.431316	-1.18493	0.154484	-0.431316	-1.18493	-0.0451911	-0.0244435	0.0669679	0.522943	-1.17532	0.144649	0.556468	-1.09328	0.0365767	0.475167	-1.26139	0.133352	0.32973	-0.466424	0.12974	0.297378	-0.339333	0.128452	0.378724	-0.525158	0.0559484	0.517143	-0.676759	1.60229	0.37508	-0.689486	1.62749	0.438285	-0.848017	1.62135	0.547518	-0.934674	1.36185
0.59	0.351506	-0.552952	-1.16489	0.351506	-0.552952	-1.16489	-0.0399537	0.0313543	0.0877255	0.5231	-1.17305	0.146604	0.556504	-1.09298	0.0367415	0.475118	-1.25926	0.136704	0.330408	-0.448931	0.128345	0.296929	-0.322504	0.126759	0.379828	-0.507593	0.0555303	0.515783	-0.66167	1.59912	0.373704	-0.6743	1.62425	0.436778	-0.832849	1.61812	0.546153	-0.91974	1.35847
0.6	0.498553	-0.545188	-1.82258	0.498553	-0.545188	-1.82258	0.000949581	0.102548	0.0990397	0.523267	-1.17043	0.14877	0.556536	-1.09265	0.0369642	0.475033	-1.25672	0.140517	0.331234	-0.43388	0.126359	0.296778	-0.308303	0.123242	0.380892	-0.493271	0.0553819	0.514381	-0.646518	1.59609	0.372284	-0.659052	1.62115	0.43522	-0.817622	1.61501	0.544777	-0.904653	1.35521
0.61	0.306254	-0.244279	-3.65341	0.306254	-0.244279	-3.65341	0.0597278	0.164561	0.0941903	0.523447	-1.16736	0.1512	0.556564	-1.09227	0.0372881	0.474913	-1.25366	0.144881	0.332207	-0.421054	0.123923	0.29699	-0.29651	0.118121	0.381864	-0.481932	0.0555661	0.512947	-0.631297	1.59325	0.37083	-0.643732	1.61825	0.433621	-0.802328	1.61207	0.54341	-0.889392	1.35215
0.62	-0.218631	0.090034	-5.98001	-0.218631	0.090034	-5.98001	0.0839639	0.200273	0.0827712	0.52364	-1.16371	0.153962	0.556585	-1.09185	0.0377724	0.474757	-1.24992	0.149896	0.333306	-0.4102	0.121217	0.297585	-0.286857	0.111728	0.3827	-0.473215	0.056115	0.511491	-0.616001	1.59067	0.369356	-0.628332	1.61563	0.431993	-0.786959	1.60933	0.54207	-0.873947	1.34934
0.63	-0.614361	-0.00161443	-7.35483	-0.614361	-0.00161443	-7.35483	0.0715119	0.208869	0.0718323	0.52384	-1.15933	0.157141	0.556595	-1.09134	0.0384966	0.474566	-1.24534	0.15567	0.334474	-0.401048	0.118426	0.298528	-0.279042	0.104482	0.383366	-0.466685	0.0570094	0.510026	-0.600626	1.58842	0.367875	-0.612845	1.61335	0.430348	-0.771509	1.60687	0.540771	-0.85831	1.34686
0.64	-0.65529	-0.232248	-6.96565	-0.65529	-0.232248	-6.96565	0.0548653	0.221092	0.062271	0.524038	-1.15405	0.160828	0.556585	-1.09069	0.0395631	0.474335	-1.2397	0.162308	0.335628	-0.393332	0.115716	0.299729	-0.272755	0.0968243	0.383833	-0.461892	0.0581872	0.508562	-0.585165	1.58654	0.366398	-0.597271	1.61148	0.428703	-0.755973	1.60474	0.539526	-0.842486	1.34478
0.65	-0.488691	-0.413418	-5.10232	-0.488691	-0.413418	-5.10232	0.0568091	0.25871	0.063842	0.524218	-1.1477	0.165101	0.556546	-1.08985	0.0410943	0.47406	-1.23279	0.16991	0.336669	-0.38681	0.113216	0.301062	-0.267711	0.089161	0.384087	-0.458418	0.0595626	0.50711	-0.569618	1.58508	0.364938	-0.581613	1.61004	0.427074	-0.740347	1.60299	0.538349	-0.826483	1.34315
0.66	-0.400323	-0.224038	-3.08113	-0.400323	-0.224038	-3.08113	0.0785356	0.311657	0.0716676	0.524358	-1.14011	0.170004	0.556465	-1.0887	0.0432272	0.473737	-1.22437	0.178557	0.337507	-0.381285	0.111004	0.302379	-0.263662	0.081809	0.384137	-0.455909	0.0610435	0.50568	-0.553988	1.58407	0.363507	-0.565883	1.60907	0.425477	-0.724638	1.60164	0.537253	-0.810318	1.34201
0.67	-0.50479	0.521812	-1.81161	-0.50479	0.521812	-1.81161	0.0783504	0.35988	0.0653535	0.524442	-1.13115	0.175552	0.55633	-1.08711	0.0461046	0.473367	-1.21421	0.1883	0.338082	-0.376589	0.109107	0.303549	-0.260405	0.0749773	0.384014	-0.454076	0.0625458	0.50428	-0.538287	1.58349	0.362111	-0.550098	1.60855	0.423923	-0.708866	1.60069	0.536247	-0.794018	1.34138
0.68	-0.900665	1.1012	-1.22913	-0.900665	1.1012	-1.22913	0.0248011	0.375671	0.0283747	0.52446	-1.12067	0.181739	0.556136	-1.08492	0.0498636	0.472956	-1.20208	0.199144	0.338382	-0.372572	0.107514	0.304478	-0.257771	0.068774	0.38376	-0.452692	0.0640022	0.502921	-0.522529	1.58332	0.360757	-0.53428	1.60845	0.422424	-0.693057	1.60014	0.535337	-0.777621	1.34126
0.69	-1.29286	1.2776	-0.817429	-1.29286	1.2776	-0.817429	-0.0491727	0.340869	-0.0306394	0.524412	-1.10857	0.188535	0.555881	-1.08187	0.0546198	0.472515	-1.18779	0.211039	0.338436	-0.369095	0.106182	0.30513	-0.255616	0.0632314	0.383419	-0.451589	0.0653672	0.501615	-0.506737	1.58352	0.359451	-0.518456	1.60871	0.420997	-0.677239	1.59994	0.534522	-0.761175	1.3416
0.7	-1.72211	1.09331	-0.65761	-1.72211	1.09331	-0.65761	-0.0879131	0.256596	-0.0849962	0.52431	-1.09472	0.195891	0.55557	-1.07769	0.0604489	0.472065	-1.17122	0.223868	0.338306	-0.366045	0.10506	0.305516	-0.253825	0.05834	0.383034	-0.450653	0.0666145	0.500371	-0.490936	1.58404	0.358201	-0.502652	1.60927	0.419664	-0.661438	1.60005	0.533792	-0.744743	1.34234
0.71	-2.1571	0.910465	-0.808477	-2.1571	0.910465	-0.808477	-0.0820882	0.143748	-0.101311	0.524168	-1.07907	0.203735	0.555216	-1.07202	0.0673679	0.47163	-1.15232	0.237442	0.338064	-0.363342	0.104104	0.305672	-0.252315	0.0540801	0.38264	-0.449815	0.0677315	0.499199	-0.475156	1.5848	0.357018	-0.486897	1.61008	0.418444	-0.645679	1.60043	0.533124	-0.728397	1.3434
0.72	-2.38521	0.734852	-0.987253	-2.38521	0.734852	-0.987253	-0.047729	0.0332481	-0.0900529	0.523999	-1.06158	0.211981	0.554833	-1.06449	0.0753143	0.471238	-1.13116	0.251503	0.337779	-0.360947	0.103287	0.305645	-0.251034	0.0504391	0.382268	-0.449047	0.0687129	0.498108	-0.45943	1.58578	0.355914	-0.471215	1.61108	0.417354	-0.629989	1.60106	0.532484	-0.712209	1.34468
0.73	-2.33559	0.64122	-1.23187	-2.33559	0.64122	-1.23187	0.0112636	-0.049003	-0.0775662	0.523804	-1.04225	0.220516	0.554436	-1.05471	0.0841279	0.470916	-1.10793	0.265728	0.337506	-0.358853	0.102599	0.305479	-0.249953	0.0474126	0.381943	-0.448342	0.0695563	0.497115	-0.443786	1.58693	0.354903	-0.455626	1.61224	0.416403	-0.614389	1.60192	0.531836	-0.696248	1.34611
0.74	-2.08356	0.755843	-1.71849	-2.08356	0.755843	-1.71849	0.0673905	-0.0789227	-0.0672313	0.523581	-1.02117	0.229193	0.554031	-1.04233	0.0935471	0.47069	-1.08294	0.279742	0.337282	-0.357067	0.102038	0.305216	-0.249059	0.044991	0.381681	-0.447706	0.0702617	0.496234	-0.428246	1.58823	0.354001	-0.440141	1.61356	0.415595	-0.598896	1.60299	0.53114	-0.680572	1.34762
0.75	-1.89202	0.968646	-2.40674	-1.89202	0.968646	-2.40674	0.0932853	-0.056332	-0.0502508	0.523327	-0.998477	0.237843	0.553613	-1.02708	0.103231	0.470578	-1.05661	0.293149	0.337122	-0.355597	0.101602	0.304898	-0.248344	0.0431412	0.38149	-0.447149	0.0708339	0.495481	-0.412825	1.58968	0.353225	-0.42477	1.61502	0.414929	-0.583521	1.60427	0.530368	-0.66522	1.34916
0.76	-1.65924	1.23815	-2.73061	-1.65924	1.23815	-2.73061	0.0762569	0.00242558	-0.0301541	0.52304	-0.974362	0.246289	0.553171	-1.00882	0.112807	0.470577	-1.02945	0.305576	0.337025	-0.354435	0.10128	0.304556	-0.247794	0.0417981	0.381369	-0.446672	0.0712852	0.494868	-0.397532	1.59128	0.352591	-0.409517	1.61665	0.414401	-0.568268	1.60577	0.529504	-0.650209	1.35071
0.77	-1.39457	1.37984	-2.52553	-1.39457	1.37984	-2.52553	0.0360786	0.079605	-0.0192125	0.522724	-0.949056	0.254368	0.552701	-0.987487	0.121919	0.470658	-1.00192	0.316708	0.336978	-0.353559	0.101057	0.304216	-0.247392	0.0408725	0.38131	-0.446275	0.071635	0.494406	-0.382369	1.59306	0.352111	-0.394382	1.61846	0.414003	-0.553137	1.60747	0.528548	-0.635531	1.35231
0.78	-1.27062	1.34283	-2.23071	-1.27062	1.34283	-2.23071	0.00539068	0.15024	-0.0120271	0.522382	-0.922784	0.261931	0.552209	-0.963157	0.130272	0.470769	-0.974421	0.326307	0.336964	-0.352932	0.100916	0.303889	-0.247114	0.0402671	0.381299	-0.445949	0.0719078	0.4941	-0.367334	1.59503	0.35179	-0.379358	1.62046	0.413725	-0.538124	1.60937	0.527523	-0.621159	1.35399
0.79	-1.32984	1.1301	-2.04293	-1.32984	1.1301	-2.04293	-0.00973972	0.193506	0.014185	0.522024	-0.895733	0.268836	0.551705	-0.936009	0.137638	0.470842	-0.947164	0.33421	0.336967	-0.35251	0.10084	0.303583	-0.246936	0.0398894	0.381325	-0.445684	0.0721299	0.493953	-0.352419	1.5972	0.35163	-0.364436	1.62266	0.413563	-0.523219	1.61146	0.526462	-0.607047	1.3558
0.8	-1.45994	0.792619	-1.67291	-1.45994	0.792619	-1.67291	-0.00399171	0.200174	0.0621369	0.52167	-0.868028	0.274949	0.551203	-0.906322	0.143861	0.470811	-0.920201	0.340314	0.336971	-0.352246	0.100819	0.303299	-0.246834	0.0396609	0.381374	-0.445469	0.0723269	0.493965	-0.337615	1.59956	0.351627	-0.349602	1.62507	0.413517	-0.508408	1.61374	0.525411	-0.593144	1.35781
0.81	-1.57096	0.505729	-0.988332	-1.57096	0.505729	-0.988332	0.0284422	0.163717	0.116076	0.521347	-0.839737	0.280135	0.550718	-0.874451	0.148838	0.470624	-0.893435	0.344567	0.336965	-0.352095	0.100846	0.303037	-0.246787	0.0395203	0.381433	-0.445291	0.072522	0.494131	-0.322916	1.6021	0.351774	-0.334846	1.62767	0.413589	-0.493677	1.61619	0.52441	-0.579394	1.36007
0.82	-1.51632	0.337399	-0.062283	-1.51632	0.337399	-0.062283	0.0744273	0.0944327	0.164747	0.521077	-0.810886	0.284269	0.550273	-0.840777	0.152526	0.470254	-0.86668	0.346956	0.33694	-0.352018	0.100919	0.302797	-0.246774	0.0394245	0.381492	-0.445141	0.0727356	0.494441	-0.308317	1.60479	0.35206	-0.32016	1.63044	0.413774	-0.479019	1.6188	0.523495	-0.565744	1.36258
0.83	-1.38268	0.290534	0.751337	-1.38268	0.290534	0.751337	0.118305	0.0122628	0.19715	0.520867	-0.781474	0.287229	0.549902	-0.805659	0.15492	0.469698	-0.839724	0.347505	0.336889	-0.351983	0.101039	0.302579	-0.24678	0.0393471	0.381542	-0.445011	0.0729859	0.494881	-0.293818	1.6076	0.352475	-0.30554	1.63333	0.414062	-0.464436	1.62154	0.522693	-0.552148	1.36535
0.84	-1.31098	0.327585	1.24502	-1.31098	0.327585	1.24502	0.144293	-0.0728618	0.206255	0.520716	-0.751489	0.288914	0.549645	-0.769399	0.156056	0.468978	-0.81237	0.346264	0.336809	-0.351964	0.101214	0.302382	-0.246791	0.0392743	0.381575	-0.444893	0.0732879	0.495433	-0.279418	1.61046	0.353002	-0.290985	1.6363	0.414439	-0.44993	1.6244	0.522019	-0.538571	1.36834
0.85	-1.23883	0.343209	1.62251	-1.23883	0.343209	1.62251	0.150034	-0.15387	0.195529	0.520622	-0.720918	0.289265	0.549557	-0.732222	0.155996	0.468135	-0.784459	0.343299	0.336702	-0.351938	0.101453	0.302208	-0.246798	0.0392023	0.381585	-0.444781	0.0736534	0.496075	-0.265119	1.61332	0.353626	-0.276496	1.6393	0.414895	-0.435507	1.62734	0.521478	-0.524988	1.37147
0.86	-1.04854	0.24451	2.09092	-1.04854	0.24451	2.09092	0.149826	-0.221974	0.17057	0.520588	-0.689749	0.288275	0.549705	-0.694284	0.15483	0.467224	-0.755885	0.338682	0.336572	-0.351889	0.101769	0.302058	-0.246794	0.039133	0.381566	-0.444673	0.0740913	0.496786	-0.250922	1.61614	0.354326	-0.262072	1.64226	0.41542	-0.421171	1.63032	0.521064	-0.511385	1.37469
0.87	-0.785629	0.167864	2.4844	-0.785629	0.167864	2.4844	0.157005	-0.269	0.139989	0.520625	-0.657984	0.285973	0.550161	-0.65568	0.152663	0.466307	-0.72658	0.332485	0.336425	-0.351803	0.102175	0.301931	-0.246776	0.0390713	0.381515	-0.444566	0.0746106	0.497544	-0.236823	1.61885	0.355084	-0.247719	1.64513	0.416003	-0.406921	1.63331	0.520771	-0.497758	1.37792
0.88	-0.50716	0.0765384	2.70242	-0.50716	0.0765384	2.70242	0.169317	-0.292629	0.111816	0.520748	-0.625634	0.282419	0.550988	-0.616464	0.149613	0.465442	-0.696513	0.32478	0.336272	-0.351666	0.102686	0.301828	-0.246743	0.0390238	0.381428	-0.444457	0.0752233	0.49833	-0.222819	1.62141	0.35588	-0.23344	1.64787	0.416637	-0.392756	1.63625	0.520588	-0.484106	1.38106
0.89	-0.270538	0.0475601	2.73241	-0.270538	0.0475601	2.73241	0.181423	-0.288602	0.09213	0.520983	-0.592719	0.277684	0.552231	-0.576665	0.145798	0.464686	-0.665666	0.315642	0.336123	-0.351468	0.103317	0.301746	-0.246694	0.0389964	0.381308	-0.444338	0.0759478	0.499128	-0.208902	1.62378	0.356697	-0.219238	1.65044	0.417316	-0.378669	1.63909	0.520507	-0.470434	1.38407
0.9	-0.109454	0.134621	2.66283	-0.109454	0.134621	2.66283	0.191932	-0.265743	0.075981	0.521357	-0.559256	0.271848	0.553914	-0.536296	0.141335	0.46409	-0.634025	0.305154	0.335988	-0.351197	0.10408	0.301685	-0.246628	0.0389934	0.381161	-0.444196	0.076808	0.499926	-0.195061	1.62594	0.357522	-0.205115	1.6528	0.418033	-0.364656	1.64178	0.520522	-0.456745	1.38687
0.91	0.175891	0.285843	2.73733	0.175891	0.285843	2.73733	0.195907	-0.226049	0.0576363	0.521902	-0.525247	0.264996	0.556042	-0.495367	0.136335	0.463702	-0.601562	0.293418	0.335875	-0.350845	0.104982	0.30164	-0.246548	0.0390171	0.380999	-0.444007	0.0778292	0.500717	-0.181284	1.62786	0.358345	-0.191069	1.65493	0.418774	-0.350712	1.64427	0.520628	-0.443044	1.38942
0.92	0.419511	0.338455	2.72515	0.419511	0.338455	2.72515	0.195255	-0.168284	0.0379596	0.522647	-0.490677	0.257221	0.558595	-0.453875	0.130908	0.463572	-0.568239	0.280555	0.335789	-0.350408	0.106022	0.301608	-0.246454	0.0390673	0.38084	-0.443741	0.0790309	0.501497	-0.167556	1.62953	0.359158	-0.177094	1.65682	0.419521	-0.336832	1.64652	0.52082	-0.429332	1.39168
0.93	0.555338	0.475202	2.52893	0.555338	0.475202	2.52893	0.187637	-0.103451	0.0228309	0.523607	-0.455514	0.248626	0.561534	-0.411811	0.125169	0.463748	-0.534002	0.266706	0.335733	-0.349885	0.107189	0.301587	-0.246345	0.0391422	0.380705	-0.443371	0.0804195	0.502267	-0.15386	1.63095	0.35996	-0.163181	1.65845	0.420254	-0.323014	1.64849	0.521099	-0.415607	1.39363
0.94	0.697788	0.541157	2.50489	0.697788	0.541157	2.50489	0.169971	-0.0353587	0.0101577	0.524788	-0.419718	0.239328	0.564797	-0.369162	0.119241	0.464272	-0.4988	0.252032	0.335707	-0.349279	0.108468	0.301572	-0.246222	0.0392385	0.38061	-0.442872	0.0819814	0.50303	-0.140184	1.63211	0.360754	-0.149319	1.65983	0.420966	-0.309249	1.65017	0.521464	-0.401866	1.39526
0.95	0.729366	0.524325	2.60533	0.729366	0.524325	2.60533	0.152858	0.0306494	0.00387457	0.526188	-0.383245	0.229462	0.568313	-0.32592	0.113258	0.465172	-0.462586	0.236707	0.335705	-0.348599	0.109837	0.301559	-0.246084	0.0393517	0.380563	-0.44224	0.0836856	0.503791	-0.126516	1.63303	0.361543	-0.135492	1.66096	0.421661	-0.295527	1.65152	0.521917	-0.388097	1.39657
0.96	0.673665	0.558386	2.67187	0.673665	0.558386	2.67187	0.143027	0.0760661	0.00322857	0.527809	-0.346061	0.219178	0.572007	-0.282081	0.107364	0.466457	-0.425323	0.220914	0.335721	-0.347856	0.11127	0.301542	-0.245933	0.0394769	0.380559	-0.441488	0.0854965	0.504554	-0.112847	1.63369	0.362335	-0.121689	1.66183	0.422351	-0.281831	1.65254	0.522458	-0.374292	1.39755
0.97	0.601961	0.602932	2.66998	0.601961	0.602932	2.66998	0.136755	0.0993373	0.00609866	0.529653	-0.308143	0.208646	0.575809	-0.237655	0.10172	0.468113	-0.386989	0.204845	0.335745	-0.347062	0.112735	0.301516	-0.245769	0.0396097	0.380581	-0.44065	0.0873831	0.505326	-0.0991678	1.63411	0.363134	-0.107899	1.66244	0.42305	-0.268143	1.65323	0.523086	-0.360442	1.39821
0.98	0.51335	0.678497	2.59018	0.51335	0.678497	2.59018	0.126569	0.100554	0.0104491	0.531723	-0.269491	0.198047	0.579654	-0.192664	0.0965041	0.470106	-0.347574	0.188699	0.33577	-0.34623	0.114206	0.301477	-0.245595	0.0397465	0.380611	-0.43976	0.0893191	0.506111	-0.0854707	1.63426	0.363947	-0.0941115	1.66279	0.423771	-0.254446	1.65357	0.523798	-0.346543	1.39856
0.99	0.555206	0.796264	2.60072	0.555206	0.796264	2.60072	0.109585	0.0883788	0.00621941	0.534009	-0.230133	0.187576	0.58348	-0.147158	0.0918975	0.47239	-0.307087	0.172687	0.335787	-0.34537	0.115662	0.301425	-0.245414	0.0398837	0.380637	-0.438848	0.0912824	0.506913	-0.0717482	1.63416	0.364778	-0.0803183	1.66287	0.424521	-0.240728	1.65358	0.524591	-0.332592	1.3986
1	0.643854	0.871583	2.59873	0.643854	0.871583	2.59873	0.0904159	0.0795898	-0.00797725	0.536492	-0.190119	0.17744	0.587224	-0.101213	0.0880838	0.474914	-0.265563	0.157034	0.335792	-0.34449	0.117088	0.301359	-0.245231	0.0400176	0.380651	-0.437932	0.093257	0.507735	-0.0579956	1.6338	0.365631	-0.0665123	1.66268	0.425305	-0.226985	1.65326	0.525464	-0.318588	1.39834
1.01	0.626973	0.878986	2.4205	0.626973	0.878986	2.4205	0.0724405	0.0780247	-0.024739	0.539141	-0.149536	0.167847	0.590824	-0.0549463	0.0852436	0.477622	-0.223084	0.141979	0.335788	-0.343596	0.118481	0.301282	-0.245046	0.0401442	0.380653	-0.437025	0.095233	0.508581	-0.0442107	1.63317	0.366508	-0.0526882	1.66221	0.426124	-0.213213	1.65262	0.526416	-0.304526	1.39779
1.02	0.617541	0.832203	2.29398	0.617541	0.832203	2.29398	0.0568788	0.0817072	-0.0404374	0.541911	-0.108504	0.159007	0.594223	-0.00852505	0.083549	0.48047	-0.179785	0.127768	0.335777	-0.342692	0.119841	0.301199	-0.24486	0.0402599	0.380644	-0.43613	0.0972059	0.509454	-0.030394	1.63228	0.367414	-0.0388424	1.66146	0.426982	-0.199409	1.65168	0.52745	-0.290399	1.39697
1.03	0.654381	0.744586	2.35724	0.654381	0.744586	2.35724	0.0529942	0.0939437	-0.0550727	0.544743	-0.0671926	0.151114	0.59737	0.0378374	0.0831482	0.483421	-0.135865	0.114639	0.335768	-0.341775	0.121176	0.301114	-0.244673	0.0403633	0.380632	-0.435246	0.0991758	0.51036	-0.0165457	1.63112	0.368351	-0.024972	1.66043	0.427888	-0.18557	1.65043	0.528567	-0.276201	1.39586
1.04	0.705571	0.724129	2.46293	0.705571	0.724129	2.46293	0.0548202	0.11215	-0.0622958	0.547567	-0.0258156	0.144332	0.600209	0.0838841	0.0841436	0.486435	-0.0915907	0.102803	0.335769	-0.340842	0.122494	0.30103	-0.244489	0.0404562	0.380624	-0.434367	0.101148	0.511304	-0.00266395	1.6297	0.369322	-0.0110741	1.65912	0.428852	-0.171694	1.6489	0.529766	-0.261921	1.39447
1.05	0.771651	0.769236	2.46779	0.771651	0.769236	2.46779	0.0559411	0.133379	-0.0628084	0.550303	0.0153636	0.138777	0.602681	0.129317	0.0865708	0.489471	-0.0472986	0.0924181	0.335787	-0.33989	0.123806	0.300949	-0.244311	0.0405428	0.380628	-0.433485	0.103134	0.512292	0.011254	1.62802	0.370331	0.00285352	1.65755	0.429877	-0.157783	1.64708	0.531043	-0.247552	1.3928
1.06	0.752367	0.819097	2.25083	0.752367	0.819097	2.25083	0.0572269	0.15127	-0.0612907	0.552873	0.056039	0.134502	0.604722	0.173804	0.0903806	0.492479	-0.00338849	0.0835795	0.33583	-0.338911	0.125126	0.300873	-0.24414	0.0406286	0.380648	-0.432587	0.105146	0.513327	0.0252102	1.62608	0.371382	0.0168116	1.6557	0.430958	-0.143842	1.64498	0.532394	-0.233086	1.39082
1.07	0.746143	0.872808	1.94159	0.746143	0.872808	1.94159	0.05434	0.160968	-0.059431	0.555207	0.0958691	0.131484	0.60628	0.216987	0.0954211	0.495389	0.0396963	0.0763113	0.335898	-0.337899	0.126469	0.300801	-0.243975	0.0407176	0.380686	-0.431658	0.107204	0.514409	0.0392061	1.6239	0.372477	0.0308009	1.6536	0.432086	-0.129872	1.64263	0.533815	-0.218519	1.38855
1.08	0.628907	0.885359	1.52436	0.628907	0.885359	1.52436	0.042823	0.162444	-0.0572162	0.557248	0.134486	0.129616	0.607314	0.258494	0.101424	0.498114	0.0814834	0.0705655	0.335987	-0.336841	0.127845	0.300733	-0.243811	0.040812	0.380736	-0.430683	0.109326	0.515541	0.0532434	1.62148	0.373618	0.0448234	1.65127	0.433249	-0.115871	1.64003	0.535304	-0.203848	1.38598
1.09	0.54234	0.816343	1.1712	0.54234	0.816343	1.1712	0.0273074	0.150152	-0.0590919	0.558954	0.171504	0.128718	0.607807	0.297947	0.10801	0.500561	0.121482	0.0662201	0.336084	-0.335723	0.129268	0.300667	-0.243639	0.0409104	0.380789	-0.429647	0.111534	0.516724	0.0673256	1.61884	0.374809	0.0588819	1.64871	0.434441	-0.101837	1.63721	0.536858	-0.189077	1.38311
1.1	0.524408	0.662032	0.714947	0.524408	0.662032	0.714947	0.0240729	0.130929	-0.0724715	0.560299	0.206537	0.12854	0.607766	0.33498	0.114709	0.502647	0.159204	0.0630784	0.336169	-0.334526	0.130744	0.300599	-0.243447	0.0410076	0.380827	-0.428532	0.113851	0.517962	0.0814582	1.61602	0.376052	0.0729786	1.64596	0.435673	-0.0877623	1.63419	0.538474	-0.174213	1.37996
1.11	0.50819	0.645105	-0.127486	0.50819	0.645105	-0.127486	0.0307579	0.112061	-0.0917116	0.561274	0.239215	0.128783	0.607219	0.369266	0.121	0.504315	0.194188	0.0608816	0.336215	-0.333227	0.132284	0.300525	-0.243227	0.0410945	0.380826	-0.427321	0.116303	0.519258	0.095649	1.61305	0.377351	0.0871164	1.64305	0.436963	-0.073635	1.63102	0.540146	-0.159262	1.37658
1.12	0.548273	0.676883	-1.15933	0.548273	0.676883	-1.15933	0.0330488	0.0990794	-0.111324	0.561888	0.26922	0.129119	0.606211	0.40054	0.126352	0.505532	0.226037	0.0593379	0.336189	-0.331793	0.133895	0.30044	-0.24297	0.0411586	0.38076	-0.425989	0.118927	0.520616	0.109908	1.60998	0.378709	0.101299	1.64003	0.43833	-0.059443	1.62774	0.54187	-0.144231	1.373
1.13	0.637326	0.686319	-2.04533	0.637326	0.686319	-2.04533	0.0219537	0.108672	-0.121111	0.562161	0.29632	0.129221	0.604803	0.428622	0.130272	0.506303	0.254439	0.058163	0.336057	-0.330183	0.13559	0.30034	-0.242671	0.041186	0.3806	-0.424507	0.121766	0.522036	0.124244	1.60685	0.380129	0.115529	1.63693	0.439787	-0.0451752	1.62438	0.54364	-0.129128	1.36927
1.14	0.594704	0.719085	-2.59816	0.594704	0.719085	-2.59816	-0.00826958	0.138732	-0.112788	0.56212	0.320389	0.128805	0.603057	0.453431	0.132357	0.506665	0.279199	0.0571259	0.335786	-0.328344	0.137387	0.30022	-0.24233	0.0411633	0.380321	-0.42283	0.124872	0.523521	0.138668	1.60372	0.381615	0.129809	1.63383	0.441342	-0.0308208	1.62101	0.545451	-0.11396	1.36546
1.15	0.510877	0.743248	-2.45016	0.510877	0.743248	-2.45016	-0.0524479	0.172145	-0.101038	0.561802	0.341428	0.127683	0.60104	0.474993	0.132346	0.506682	0.30025	0.056088	0.335355	-0.326219	0.139307	0.300077	-0.24195	0.0410814	0.379908	-0.420901	0.128304	0.52507	0.153187	1.60065	0.383171	0.144144	1.63075	0.442996	-0.0163695	1.61766	0.547292	-0.0987331	1.36161
1.16	0.272915	0.515692	-1.78656	0.272915	0.515692	-1.78656	-0.0901199	0.192298	-0.0950765	0.561245	0.359561	0.125786	0.598815	0.493437	0.130152	0.506443	0.317674	0.0550257	0.334754	-0.323749	0.141373	0.299909	-0.241535	0.0409396	0.379358	-0.418644	0.13213	0.526685	0.167808	1.59768	0.384799	0.158537	1.62777	0.444751	-0.00181278	1.6144	0.549149	-0.0834544	1.35781
1.17	0.0153336	0.119331	-1.16291	0.0153336	0.119331	-1.16291	-0.107863	0.182581	-0.0927912	0.560485	0.375029	0.123182	0.596444	0.508991	0.125873	0.506048	0.331704	0.0540266	0.333993	-0.320879	0.143615	0.299718	-0.241088	0.0407508	0.378684	-0.415963	0.136427	0.528367	0.182535	1.59487	0.386503	0.172993	1.62493	0.446604	0.0128545	1.61126	0.551005	-0.0681254	1.3541
1.18	-0.0163941	-0.299358	-1.50245	-0.0163941	-0.299358	-1.50245	-0.0830726	0.145615	-0.105542	0.559561	0.388166	0.120048	0.593987	0.521961	0.11977	0.505602	0.342708	0.0532556	0.333093	-0.317535	0.146068	0.299507	-0.240609	0.0405472	0.377912	-0.412737	0.141277	0.530118	0.197368	1.59226	0.388281	0.187518	1.62227	0.448549	0.0276328	1.6083	0.552849	-0.0527418	1.35056
1.19	0.0305952	-0.383377	-3.67169	0.0305952	-0.383377	-3.67169	0.00433029	0.103445	-0.140452	0.558524	0.399357	0.11664	0.591504	0.532703	0.112223	0.505202	0.351156	0.0528943	0.332085	-0.313626	0.148775	0.29928	-0.240088	0.0403856	0.377083	-0.408818	0.146771	0.531937	0.212307	1.5899	0.390131	0.202114	1.61984	0.450578	0.0425167	1.60556	0.554679	-0.0372943	1.34722
1.2	-0.229649	0.0819739	-6.74778	-0.229649	0.0819739	-6.74778	0.0638459	0.0893743	-0.152893	0.557441	0.408996	0.11323	0.589053	0.541589	0.103673	0.504921	0.357567	0.0530678	0.331013	-0.309036	0.151788	0.299045	-0.239505	0.0403523	0.376245	-0.404032	0.153006	0.53382	0.227346	1.58783	0.392047	0.21679	1.61768	0.452679	0.0574939	1.60309	0.556503	-0.0217728	1.34415
1.21	-0.50779	0.399063	-7.89722	-0.50779	0.399063	-7.89722	-0.0376304	0.126776	-0.0976533	0.556403	0.417426	0.110042	0.586696	0.548959	0.0945726	0.504802	0.362445	0.053799	0.329924	-0.303638	0.15517	0.298813	-0.238827	0.0405664	0.375449	-0.398182	0.160086	0.535763	0.242474	1.5861	0.394019	0.231553	1.61584	0.454839	0.0725464	1.60095	0.558334	-0.00616944	1.34137
1.22	-0.329788	-0.250417	-5.931	-0.329788	-0.250417	-5.931	-0.183652	0.185739	-0.0405845	0.5555	0.424892	0.107219	0.584501	0.55509	0.0853507	0.504855	0.366222	0.0550123	0.32887	-0.297283	0.158994	0.298598	-0.237997	0.0411811	0.374747	-0.391051	0.168111	0.537755	0.257674	1.58474	0.396036	0.246412	1.61436	0.457041	0.0876542	1.59917	0.560186	0.00951845	1.33894
1.23	-0.174287	-0.46613	-3.32569	-0.174287	-0.46613	-3.32569	-0.224788	0.226565	-0.0280882	0.554814	0.431531	0.104814	0.582543	0.560182	0.0763856	0.505064	0.36922	0.0565699	0.327898	-0.289806	0.163346	0.298417	-0.236924	0.0423811	0.374186	-0.382416	0.177175	0.53978	0.272926	1.58377	0.398083	0.261369	1.61326	0.45927	0.102801	1.5978	0.562069	0.0252862	1.3369
1.24	-0.60018	-0.291932	-1.96477	-0.60018	-0.291932	-1.96477	-0.246263	0.229697	-0.0229252	0.554395	0.437402	0.102825	0.580895	0.564378	0.0679822	0.505391	0.371662	0.0583126	0.327047	-0.281039	0.168313	0.298288	-0.235473	0.0443742	0.373798	-0.372059	0.187348	0.54182	0.288212	1.5832	0.400139	0.276416	1.61256	0.461517	0.117978	1.59684	0.563978	0.0411201	1.3353
1.25	-1.26076	-0.943828	-1.21922	-1.26076	-0.943828	-1.21922	-0.277929	0.187674	-0.0202705	0.554252	0.442533	0.101214	0.579612	0.567785	0.0603617	0.505785	0.373695	0.0600947	0.326342	-0.270818	0.173985	0.298233	-0.233457	0.0473748	0.373592	-0.359778	0.19867	0.543855	0.303518	1.58303	0.402186	0.291532	1.61222	0.46377	0.133178	1.59629	0.565904	0.0569986	1.33414
1.26	-1.71328	-1.93347	-0.507725	-1.71328	-1.93347	-0.507725	-0.254226	0.118618	-0.0467952	0.55435	0.446958	0.0999302	0.578715	0.570499	0.0536668	0.5062	0.375411	0.0618021	0.325789	-0.258988	0.18044	0.298273	-0.230626	0.0515793	0.373557	-0.345406	0.211131	0.545866	0.318825	1.58321	0.404199	0.306681	1.61224	0.46601	0.148385	1.5961	0.567829	0.0728934	1.33342
1.27	-2.07605	-2.50401	-0.233644	-2.07605	-2.50401	-0.233644	-0.176214	0.0403917	-0.0848318	0.554622	0.450722	0.0989192	0.578183	0.572615	0.047978	0.506599	0.376868	0.0633544	0.32539	-0.245412	0.187729	0.298427	-0.226668	0.0571327	0.373662	-0.328825	0.224651	0.547827	0.334107	1.58371	0.40615	0.321823	1.61255	0.468206	0.16357	1.59626	0.569735	0.0887725	1.33312
1.28	-2.29353	-2.58489	-0.546516	-2.29353	-2.58489	-0.546516	-0.0908549	-0.0350434	-0.107056	0.554982	0.453879	0.0981336	0.577958	0.574224	0.043329	0.506959	0.378099	0.0647019	0.325148	-0.22999	0.195856	0.29871	-0.22121	0.0640931	0.373865	-0.309991	0.239071	0.54971	0.349334	1.58448	0.408014	0.336915	1.61313	0.470321	0.178698	1.59673	0.571611	0.104603	1.33319
1.29	-2.24134	-2.29377	-1.23993	-2.24134	-2.29377	-1.23993	-0.0322079	-0.0927586	-0.121543	0.555345	0.45648	0.0975344	0.577962	0.575415	0.0397097	0.507268	0.379125	0.0658216	0.325081	-0.212668	0.204756	0.299131	-0.213838	0.0724026	0.374123	-0.28895	0.254137	0.551488	0.364477	1.58547	0.409768	0.351918	1.61394	0.472328	0.193737	1.59749	0.573455	0.120357	1.33358
1.3	-2.1124	-1.91805	-2.06467	-2.1124	-1.91805	-2.06467	-0.0145581	-0.124601	-0.149266	0.555649	0.458574	0.0970902	0.578116	0.576269	0.0370571	0.507521	0.379962	0.0667128	0.325215	-0.193432	0.214289	0.299697	-0.204128	0.08187	0.374393	-0.26584	0.26951	0.553131	0.379507	1.58666	0.411392	0.366796	1.61497	0.474209	0.208656	1.59853	0.575267	0.136008	1.33424
1.31	-1.96535	-1.65404	-2.59341	-1.96535	-1.65404	-2.59341	-0.0339648	-0.133621	-0.187571	0.555858	0.46021	0.0967734	0.578355	0.576863	0.0352498	0.507716	0.380628	0.0673924	0.325578	-0.172307	0.224236	0.300414	-0.191692	0.0921732	0.374646	-0.2409	0.284781	0.554623	0.394405	1.58805	0.412873	0.381524	1.61621	0.475954	0.223433	1.59982	0.577052	0.15154	1.33514
1.32	-1.70431	-1.47292	-2.62005	-1.70431	-1.47292	-2.62005	-0.0724618	-0.115279	-0.22389	0.555969	0.461446	0.0965558	0.578632	0.577264	0.0341239	0.507855	0.381143	0.0678893	0.326188	-0.149363	0.234316	0.301285	-0.176228	0.10289	0.374866	-0.214455	0.299508	0.555953	0.409157	1.58963	0.414205	0.396084	1.61767	0.477557	0.238055	1.60135	0.57881	0.166939	1.33624
1.33	-1.524	-1.48731	-2.47154	-1.524	-1.48731	-2.47154	-0.101835	-0.0774107	-0.249751	0.556002	0.462351	0.0964098	0.578916	0.577529	0.0335034	0.507941	0.38153	0.0682387	0.327053	-0.12473	0.244214	0.302312	-0.157547	0.113547	0.375063	-0.186887	0.31325	0.55712	0.42376	1.59141	0.415387	0.410467	1.61936	0.479016	0.252515	1.60313	0.580537	0.182195	1.33753
1.34	-1.36128	-1.61156	-2.29647	-1.36128	-1.61156	-2.29647	-0.100879	-0.0337757	-0.2549	0.555987	0.462995	0.0963126	0.579184	0.577705	0.0332265	0.50798	0.381811	0.0684773	0.328169	-0.0985865	0.253616	0.303492	-0.135585	0.123679	0.37527	-0.158588	0.325606	0.558129	0.438219	1.59341	0.416421	0.424673	1.62129	0.480338	0.266814	1.60514	0.582221	0.197305	1.339
1.35	-1.18694	-1.65559	-2.11265	-1.18694	-1.65559	-2.11265	-0.0723407	0.0113146	-0.245316	0.555956	0.463451	0.0962494	0.579424	0.577825	0.0331599	0.507982	0.382011	0.0686404	0.329515	-0.0711306	0.262227	0.304824	-0.110412	0.132868	0.375544	-0.129888	0.336239	0.558992	0.452545	1.59564	0.417313	0.438713	1.62347	0.481533	0.280963	1.60738	0.583853	0.212267	1.34067
1.36	-1.08278	-1.43583	-1.93246	-1.08278	-1.43583	-1.93246	-0.0340113	0.0510475	-0.232795	0.555935	0.46378	0.0962135	0.579631	0.577913	0.0332035	0.507955	0.382152	0.0687604	0.331065	-0.0425489	0.269791	0.306301	-0.0822245	0.140776	0.375957	-0.101013	0.344895	0.559721	0.46675	1.59811	0.418073	0.452603	1.6259	0.482612	0.294974	1.60983	0.585423	0.227088	1.34255
1.37	-0.905829	-1.08909	-1.47023	-0.905829	-1.08909	-1.47023	-0.0181664	0.0777207	-0.221274	0.555943	0.464038	0.0962076	0.579807	0.577983	0.0332892	0.507909	0.382255	0.0688662	0.33279	-0.0130029	0.276092	0.307907	-0.0513219	0.147166	0.376582	-0.0720691	0.3514	0.56033	0.480848	1.60081	0.418711	0.466366	1.62857	0.483584	0.308867	1.61249	0.586923	0.241781	1.34467
1.38	-0.62854	-0.837653	-0.667026	-0.62854	-0.837653	-0.667026	-0.0216208	0.0996586	-0.210557	0.555989	0.464269	0.0962425	0.579952	0.578045	0.0333758	0.507853	0.382338	0.0689833	0.334658	0.01737	0.280963	0.309617	-0.0180701	0.151903	0.377487	-0.0430762	0.355653	0.560833	0.494852	1.60371	0.419244	0.480026	1.63146	0.484452	0.322661	1.61532	0.588351	0.256366	1.34704
1.39	-0.447496	-0.619594	0.15379	-0.447496	-0.619594	0.15379	-0.0302106	0.115506	-0.201853	0.556075	0.464505	0.0963352	0.580072	0.578105	0.0334424	0.507794	0.382415	0.0691335	0.336636	0.0484524	0.284295	0.311389	0.017152	0.154948	0.378726	-0.014003	0.357616	0.561244	0.508776	1.60679	0.419685	0.493604	1.63454	0.48522	0.336377	1.6183	0.589709	0.270864	1.34965
1.4	-0.281367	-0.461891	0.95488	-0.281367	-0.461891	0.95488	-0.0405939	0.121204	-0.188517	0.556195	0.464771	0.0965064	0.580169	0.578163	0.0334826	0.507743	0.3825	0.0693357	0.33869	0.0801459	0.286037	0.313176	0.0539978	0.156344	0.380334	0.0152051	0.357297	0.561574	0.522635	1.61001	0.420046	0.507121	1.63776	0.485892	0.350034	1.62139	0.591	0.285295	1.3525
1.41	-0.0272307	-0.330593	1.68752	-0.0272307	-0.330593	1.68752	-0.0465126	0.121364	-0.173135	0.556341	0.465076	0.0967773	0.580249	0.578223	0.0334988	0.507708	0.382606	0.0696063	0.340788	0.112375	0.286189	0.314925	0.0921843	0.156196	0.382323	0.0446141	0.354737	0.561837	0.536443	1.6133	0.42034	0.520595	1.64106	0.486476	0.363647	1.62454	0.592228	0.299678	1.35553
1.42	0.171256	-0.27022	2.16488	0.171256	-0.27022	2.16488	-0.0452426	0.121556	-0.154991	0.556504	0.465426	0.0971695	0.580312	0.578285	0.0334981	0.507697	0.382742	0.0699613	0.342901	0.145092	0.284792	0.316584	0.131503	0.154653	0.384681	0.0743024	0.35001	0.562043	0.550217	1.61661	0.420576	0.534041	1.64439	0.486976	0.377229	1.6277	0.593395	0.314025	1.35871
1.43	0.307859	-0.20337	2.40206	0.307859	-0.20337	2.40206	-0.0419635	0.116114	-0.128007	0.556674	0.465817	0.0977042	0.580362	0.578349	0.0334893	0.507715	0.382917	0.0704177	0.345009	0.178279	0.281916	0.31811	0.171811	0.151887	0.38737	0.104365	0.343214	0.562202	0.563969	1.61988	0.420765	0.547477	1.64768	0.487396	0.390795	1.6308	0.594504	0.328341	1.36197
1.44	0.543731	-0.102938	2.61639	0.543731	-0.102938	2.61639	-0.0400733	0.113279	-0.0959094	0.55685	0.466245	0.0984008	0.580398	0.578417	0.0334798	0.507766	0.383137	0.0709949	0.347103	0.211948	0.277645	0.31947	0.213015	0.148077	0.39033	0.134916	0.334474	0.562321	0.577711	1.62306	0.420911	0.560918	1.65086	0.487737	0.404355	1.63379	0.595556	0.342626	1.36524
1.45	0.727493	0.0935391	2.70457	0.727493	0.0935391	2.70457	-0.0427913	0.1159	-0.0674826	0.557034	0.466705	0.0992737	0.580418	0.578488	0.0334743	0.507849	0.383409	0.071714	0.349177	0.246134	0.27207	0.320647	0.255054	0.1434	0.393482	0.166084	0.323936	0.562405	0.59145	1.6261	0.421019	0.574382	1.65387	0.488002	0.417925	1.63661	0.59655	0.356875	1.36846
1.46	0.850873	0.294457	2.74882	0.850873	0.294457	2.74882	-0.0577888	0.119968	-0.0483121	0.557231	0.46719	0.100328	0.580423	0.578563	0.0334752	0.507965	0.383739	0.0725984	0.351222	0.280887	0.265293	0.321638	0.297878	0.138022	0.396738	0.198005	0.311772	0.562463	0.605193	1.62894	0.421093	0.58788	1.65667	0.4882	0.431518	1.63923	0.597484	0.371082	1.37157
1.47	0.844804	0.327569	2.76876	0.844804	0.327569	2.76876	-0.0788643	0.117599	-0.0342435	0.557445	0.467702	0.101556	0.58041	0.578644	0.033483	0.508113	0.384137	0.0736725	0.353224	0.316266	0.257433	0.32245	0.341439	0.1321	0.400005	0.230816	0.298172	0.562499	0.618947	1.63155	0.421139	0.601426	1.65922	0.488342	0.445147	1.64161	0.598356	0.385239	1.37449
1.48	0.856048	0.289186	2.87892	0.856048	0.289186	2.87892	-0.100172	0.10663	-0.0169447	0.557678	0.468248	0.102939	0.580383	0.578733	0.0334974	0.508292	0.384612	0.0749588	0.355158	0.352327	0.24862	0.323103	0.385687	0.125789	0.403194	0.264638	0.283341	0.56252	0.632721	1.63392	0.421161	0.615031	1.66149	0.488438	0.458821	1.64372	0.599158	0.39934	1.3772
1.49	1.00341	0.312578	3.06875	1.00341	0.312578	3.06875	-0.119684	0.095196	-0.00141832	0.55793	0.468837	0.104447	0.580345	0.578835	0.0335163	0.508503	0.385171	0.0764722	0.356995	0.38912	0.239005	0.323623	0.430575	0.119241	0.406227	0.299572	0.267495	0.562528	0.646525	1.636	0.421165	0.628705	1.66346	0.488495	0.472549	1.64555	0.599879	0.413383	1.37964
1.5	1.08969	0.345901	3.11558	1.08969	0.345901	3.11558	-0.136745	0.091718	0.00551622	0.558196	0.469482	0.106046	0.580299	0.578952	0.0335377	0.508744	0.385816	0.0782123	0.358708	0.426686	0.228757	0.324038	0.476066	0.112614	0.409041	0.335692	0.250856	0.562526	0.660373	1.63779	0.421152	0.642456	1.66511	0.488517	0.486337	1.64708	0.600501	0.427377	1.38178
1.51	1.11371	0.301272	3.11895	1.11371	0.301272	3.11895	-0.149292	0.0906806	0.0101958	0.558467	0.470193	0.107699	0.580251	0.579087	0.0335592	0.509012	0.386542	0.0801593	0.360269	0.465051	0.218063	0.324373	0.522124	0.106075	0.411587	0.373046	0.233655	0.562515	0.674277	1.63928	0.421124	0.656294	1.66644	0.488505	0.500195	1.6483	0.601001	0.441343	1.38358
1.52	1.06796	0.175995	3.10797	1.06796	0.175995	3.10797	-0.152506	0.0925896	0.0194372	0.558734	0.470977	0.109374	0.580205	0.579239	0.0335799	0.509301	0.387339	0.082276	0.361657	0.504224	0.207126	0.324653	0.568714	0.099801	0.41383	0.411656	0.216131	0.562494	0.688247	1.64044	0.421076	0.670221	1.66743	0.48846	0.514128	1.6492	0.601365	0.455312	1.38502
1.53	1.0168	0.0275472	3.11952	1.0168	0.0275472	3.11952	-0.148662	0.0911949	0.0366424	0.55898	0.471832	0.11104	0.580167	0.579408	0.0336005	0.509599	0.388192	0.0845132	0.362857	0.544193	0.196155	0.324898	0.615789	0.0939759	0.41575	0.451517	0.198535	0.562459	0.702293	1.64128	0.421006	0.684241	1.66808	0.488378	0.52814	1.64978	0.601586	0.469315	1.38608
1.54	1.0121	-0.0938962	3.18388	1.0121	-0.0938962	3.18388	-0.135584	0.0901997	0.0524477	0.559193	0.47275	0.112679	0.580142	0.579591	0.0336244	0.509891	0.389083	0.0868162	0.363864	0.584927	0.18537	0.325125	0.663282	0.0887903	0.417344	0.492598	0.181128	0.562405	0.716417	1.64178	0.42091	0.698352	1.66839	0.488256	0.542233	1.65002	0.601673	0.483367	1.38675
1.55	0.906218	-0.0643422	3.13344	0.906218	-0.0643422	3.13344	-0.119161	0.0830025	0.0566862	0.559356	0.473718	0.114277	0.580135	0.579783	0.0336576	0.510158	0.389996	0.0891311	0.364682	0.626367	0.174993	0.325347	0.711101	0.084434	0.418623	0.534832	0.164175	0.562326	0.730619	1.64195	0.420784	0.712552	1.66835	0.488091	0.556402	1.64993	0.601637	0.497465	1.38703
1.56	0.826447	-0.15123	3.15882	0.826447	-0.15123	3.15882	-0.110719	0.0656271	0.0538033	0.559456	0.47472	0.115828	0.580149	0.579982	0.0337063	0.510383	0.390916	0.0914104	0.365326	0.668418	0.165246	0.325575	0.759116	0.0810897	0.419614	0.578116	0.147938	0.562217	0.744896	1.64177	0.420625	0.726836	1.66797	0.487879	0.570638	1.6495	0.601492	0.5116	1.38691
1.57	0.835441	-0.24904	3.23555	0.835441	-0.24904	3.23555	-0.0991447	0.0485053	0.0455872	0.559485	0.475736	0.117327	0.580186	0.580181	0.0337738	0.510556	0.391832	0.0936164	0.365814	0.710947	0.156342	0.325816	0.807154	0.0789245	0.420354	0.622296	0.132675	0.562071	0.759243	1.64125	0.42043	0.7412	1.66726	0.487611	0.584931	1.64876	0.601255	0.52577	1.38643
1.58	0.743162	-0.252642	3.08801	0.743162	-0.252642	3.08801	-0.0893505	0.0296714	0.0346108	0.55944	0.476748	0.118776	0.580244	0.580374	0.033858	0.510673	0.392735	0.0957224	0.366173	0.753769	0.148479	0.326077	0.854997	0.0780786	0.420887	0.667164	0.11862	0.561879	0.773656	1.64038	0.420196	0.755638	1.66621	0.487278	0.599271	1.64771	0.60094	0.539972	1.38557
1.59	0.69775	-0.364611	2.9344	0.69775	-0.364611	2.9344	-0.0797139	0.00769847	0.022918	0.559329	0.477739	0.120177	0.580317	0.580557	0.0339518	0.510737	0.393616	0.0977135	0.366432	0.796642	0.141822	0.326363	0.902385	0.0786488	0.421265	0.71245	0.105979	0.561632	0.788132	1.63916	0.419917	0.770145	1.66484	0.486868	0.613654	1.64635	0.600557	0.554198	1.38437
1.6	0.776934	-0.623114	2.8646	0.776934	-0.623114	2.8646	-0.0597437	-0.0025522	0.0221893	0.55917	0.478704	0.121534	0.580401	0.580727	0.034045	0.510759	0.394472	0.0995873	0.366619	0.839265	0.136494	0.32668	0.94901	0.0806682	0.421543	0.757819	0.0949099	0.561327	0.802668	1.63761	0.419585	0.784719	1.66315	0.486379	0.628082	1.6447	0.600113	0.568447	1.38285
1.61	0.827689	-0.646387	2.60286	0.827689	-0.646387	2.60286	-0.0338455	0.00221153	0.0303144	0.558991	0.479649	0.122858	0.580493	0.580884	0.0341276	0.510756	0.3953	0.101355	0.366771	0.881286	0.132553	0.327035	0.994529	0.0840852	0.421781	0.802872	0.085516	0.560956	0.817262	1.63573	0.419193	0.799354	1.66115	0.485816	0.642569	1.64276	0.59961	0.582723	1.38102
1.62	0.808568	-0.677059	2.16821	0.808568	-0.677059	2.16821	-0.0112187	0.00952973	0.040351	0.558823	0.480584	0.124159	0.580595	0.581029	0.0341909	0.510748	0.396104	0.103039	0.366927	0.922317	0.12997	0.327435	1.03856	0.0887489	0.422048	0.847153	0.0778326	0.560516	0.831909	1.63355	0.418733	0.814053	1.65888	0.485194	0.65714	1.64054	0.599043	0.597033	1.37892
1.63	0.751011	-0.819279	1.61948	0.751011	-0.819279	1.61948	0.0172629	0.0140972	0.0458337	0.558702	0.481524	0.125446	0.580709	0.581165	0.0342271	0.510758	0.396894	0.104674	0.367138	0.96195	0.128626	0.327892	1.08072	0.0944039	0.422411	0.89016	0.0718157	0.559997	0.846609	1.63109	0.418196	0.828817	1.65636	0.48454	0.67183	1.63805	0.598401	0.611384	1.37656
1.64	0.660899	-1.03534	0.932571	0.660899	-1.03534	0.932571	0.0533252	0.0115295	0.0473222	0.558658	0.482485	0.12673	0.58084	0.581298	0.034229	0.510806	0.397688	0.106306	0.367459	0.999778	0.128317	0.328425	1.12062	0.100698	0.422942	0.931373	0.0673347	0.559391	0.861359	1.62839	0.417576	0.843649	1.65363	0.483871	0.686667	1.63533	0.597672	0.62578	1.37399
1.65	0.551401	-1.16495	0.0976241	0.551401	-1.16495	0.0976241	0.0932961	0.00541417	0.0479332	0.558721	0.483494	0.128028	0.580991	0.581436	0.0341891	0.510913	0.398512	0.10799	0.367948	1.03541	0.128766	0.329065	1.15788	0.107202	0.423702	0.970279	0.0641775	0.55869	0.876163	1.62549	0.416869	0.858546	1.65073	0.483179	0.701651	1.63241	0.596842	0.640225	1.37123
1.66	0.382733	-1.25758	-0.802478	0.382733	-1.25758	-0.802478	0.120783	-0.00430126	0.052598	0.558907	0.484586	0.129363	0.581165	0.581588	0.0341004	0.511092	0.3994	0.10979	0.368665	1.0685	0.129644	0.329854	1.19219	0.113435	0.424747	1.0064	0.0620687	0.557886	0.891024	1.62244	0.416073	0.873507	1.64772	0.482432	0.716749	1.62935	0.595905	0.654726	1.36832
1.67	0.229383	-1.335	-1.51345	0.229383	-1.335	-1.51345	0.136568	-0.016204	0.0647798	0.559224	0.485804	0.130767	0.581359	0.58176	0.0339579	0.511353	0.400397	0.111782	0.369661	1.09876	0.130597	0.33085	1.2233	0.118898	0.426108	1.0393	0.0606985	0.556978	0.905945	1.61929	0.415186	0.888531	1.64464	0.481591	0.731921	1.6262	0.594858	0.669286	1.36533
1.68	0.21715	-1.13905	-1.88057	0.21715	-1.13905	-1.88057	0.1324	-0.0254714	0.0768879	0.559667	0.487202	0.132273	0.581569	0.581957	0.0337602	0.511695	0.401557	0.114045	0.370974	1.12599	0.131278	0.332125	1.25107	0.123121	0.427783	1.06866	0.0597579	0.555964	0.920927	1.61611	0.414205	0.903619	1.64155	0.480628	0.747142	1.62304	0.593715	0.683911	1.36229
1.69	0.317747	-0.965076	-1.82123	0.317747	-0.965076	-1.82123	0.101371	-0.0205621	0.0824913	0.560223	0.488836	0.133925	0.581786	0.582179	0.0335123	0.512112	0.402939	0.116663	0.372622	1.15008	0.131401	0.333757	1.27544	0.125712	0.429727	1.09424	0.0589797	0.554847	0.93597	1.61295	0.413127	0.918776	1.63848	0.479527	0.7624	1.61991	0.592495	0.69861	1.35927
1.7	0.480348	-0.984199	-1.41656	0.480348	-0.984199	-1.41656	0.0632593	0.00444874	0.0857016	0.560869	0.490774	0.135773	0.582002	0.582426	0.0332282	0.51259	0.404611	0.119721	0.374601	1.17107	0.13077	0.335821	1.29649	0.126419	0.43186	1.11596	0.0581776	0.553629	0.951073	1.60986	0.411946	0.934007	1.6355	0.478278	0.777688	1.61686	0.59122	0.713398	1.35632
1.71	0.468651	-1.02179	-1.13232	0.468651	-1.02179	-1.13232	0.0303666	0.0453965	0.0952966	0.561574	0.493088	0.137867	0.582207	0.582702	0.0329335	0.51311	0.406653	0.123302	0.376891	1.18907	0.129315	0.338379	1.3144	0.12516	0.43408	1.1339	0.0572719	0.552316	0.966232	1.60688	0.410661	0.949312	1.63264	0.476877	0.793	1.61394	0.589909	0.728291	1.3535
1.72	0.40444	-0.984271	-1.0913	0.40444	-0.984271	-1.0913	0.00876448	0.0848739	0.11073	0.562308	0.495859	0.140259	0.582395	0.583013	0.0326675	0.513653	0.409161	0.127493	0.379455	1.20432	0.127094	0.341459	1.32941	0.122035	0.43628	1.14827	0.0562925	0.55091	0.981448	1.60407	0.409277	0.964693	1.62993	0.47533	0.80834	1.61116	0.58857	0.743311	1.35086
1.73	0.399669	-1.01661	-1.52691	0.399669	-1.01661	-1.52691	0.0221157	0.115699	0.117015	0.563043	0.499178	0.143	0.582563	0.583368	0.0324839	0.514203	0.41225	0.132379	0.382247	1.21714	0.124273	0.345047	1.34186	0.1173	0.438363	1.15942	0.0553579	0.549415	0.996721	1.60146	0.4078	0.98015	1.62741	0.473651	0.823713	1.60856	0.587197	0.758481	1.34843
1.74	0.253238	-1.02068	-2.94396	0.253238	-1.02068	-2.94396	0.0858086	0.13928	0.118405	0.563762	0.503143	0.146139	0.582711	0.583783	0.0324525	0.514754	0.416058	0.138048	0.385207	1.22789	0.121083	0.349071	1.3521	0.111317	0.440256	1.16785	0.05463	0.547843	1.01206	1.59909	0.40624	0.995681	1.62512	0.471864	0.839129	1.60615	0.585776	0.773815	1.34625
1.75	-0.174679	-0.729188	-4.92107	-0.174679	-0.729188	-4.92107	0.147851	0.159242	0.139777	0.564462	0.507867	0.149725	0.582843	0.584282	0.0326602	0.515309	0.420742	0.14459	0.388258	1.23698	0.117764	0.353404	1.36049	0.104495	0.441915	1.17406	0.0542525	0.546206	1.02745	1.59699	0.404612	1.01128	1.62308	0.469987	0.854599	1.60396	0.584293	0.78931	1.34434
1.76	-0.490511	-0.174203	-5.93438	-0.490511	-0.174203	-5.93438	0.129901	0.182656	0.181041	0.565151	0.513473	0.153805	0.582964	0.584904	0.0332133	0.515886	0.426485	0.152093	0.391295	1.24475	0.114517	0.357862	1.36739	0.0972232	0.443316	1.17861	0.054302	0.544522	1.0429	1.59519	0.402932	1.02695	1.62133	0.468036	0.87013	1.60202	0.582745	0.804948	1.34273
1.77	-0.50739	0.084025	-5.29159	-0.50739	0.084025	-5.29159	0.0644993	0.205804	0.197745	0.56585	0.520095	0.158423	0.583083	0.58571	0.0342394	0.516518	0.43349	0.160641	0.394183	1.25153	0.111483	0.362223	1.3731	0.0898261	0.444446	1.18198	0.0547774	0.542809	1.05841	1.59373	0.401219	1.04269	1.61989	0.466022	0.88572	1.60037	0.581133	0.820696	1.34144
1.78	-0.543788	0.399803	-3.97114	-0.543788	0.399803	-3.97114	0.00526911	0.218595	0.188049	0.56658	0.527876	0.16362	0.583213	0.586786	0.035884	0.517243	0.441976	0.170294	0.396766	1.25752	0.108748	0.366254	1.37785	0.0825501	0.445292	1.18455	0.0556183	0.541084	1.07395	1.59262	0.399493	1.05848	1.61879	0.463955	0.901361	1.59903	0.579466	0.836513	1.34048
1.79	-0.713485	0.617554	-2.66408	-0.713485	0.617554	-2.66408	-0.0587269	0.221638	0.184096	0.567366	0.536963	0.169427	0.583362	0.588254	0.0383021	0.5181	0.452165	0.181083	0.398905	1.26285	0.106349	0.36975	1.38182	0.0755718	0.445858	1.18659	0.0567303	0.539365	1.08952	1.59187	0.397772	1.07431	1.61803	0.461855	0.917033	1.59801	0.577759	0.852358	1.33987
1.8	-0.919116	0.603776	-1.45848	-0.919116	0.603776	-1.45848	-0.108336	0.219181	0.188172	0.568225	0.547496	0.175869	0.583542	0.59028	0.0416448	0.519118	0.464267	0.192994	0.400521	1.26761	0.104292	0.37257	1.38514	0.069019	0.446173	1.18828	0.0580068	0.537669	1.1051	1.59146	0.396073	1.09018	1.6176	0.459744	0.932718	1.59732	0.576036	0.868188	1.33963
1.81	-1.2293	0.524188	-0.545345	-1.2293	0.524188	-0.545345	-0.12676	0.205285	0.192739	0.569162	0.559599	0.182948	0.583762	0.593085	0.0460424	0.520311	0.478462	0.205954	0.40161	1.27184	0.102551	0.374667	1.38791	0.0629882	0.446287	1.18973	0.0593453	0.536014	1.12067	1.59138	0.394415	1.10606	1.61746	0.457651	0.948401	1.59695	0.574324	0.883964	1.33975
1.82	-1.68645	0.447851	-0.210915	-1.68645	0.447851	-0.210915	-0.112423	0.161674	0.201255	0.570171	0.573376	0.190642	0.584039	0.596947	0.0515839	0.521676	0.494876	0.219821	0.402232	1.27558	0.101089	0.376083	1.39021	0.0575569	0.446258	1.19102	0.0606568	0.534417	1.13622	1.59158	0.392813	1.12193	1.61758	0.4556	0.964071	1.59686	0.572649	0.899645	1.34021
1.83	-2.16595	0.490465	-0.536643	-2.16595	0.490465	-0.536643	-0.0760713	0.0797786	0.221384	0.571228	0.588891	0.198896	0.584396	0.602196	0.0582971	0.523195	0.513551	0.234379	0.402483	1.27886	0.0998636	0.376921	1.39213	0.0527895	0.446138	1.19215	0.0618725	0.532892	1.15173	1.59201	0.391282	1.13777	1.61791	0.453619	0.979713	1.59704	0.571037	0.915188	1.34099
1.84	-2.55734	0.560745	-1.24767	-2.55734	0.560745	-1.24767	-0.0388596	-0.0314311	0.249229	0.572301	0.606161	0.207619	0.584866	0.609202	0.0661286	0.52483	0.534424	0.249339	0.402473	1.28171	0.098836	0.377308	1.39371	0.0487331	0.445972	1.19315	0.0629479	0.53145	1.16717	1.59264	0.389834	1.15354	1.61843	0.451732	0.995306	1.59747	0.569504	0.930549	1.34204
1.85	-2.76227	0.705268	-1.91846	-2.76227	0.705268	-1.91846	-0.010664	-0.155789	0.272669	0.573349	0.625145	0.21668	0.585487	0.618343	0.0749296	0.52653	0.55731	0.264348	0.402304	1.28414	0.0979817	0.377368	1.39499	0.0454061	0.445793	1.19401	0.063862	0.530104	1.18253	1.59343	0.388482	1.16923	1.6191	0.449954	1.01082	1.59814	0.568053	0.945682	1.34329
1.86	-2.78848	0.997441	-2.33272	-2.78848	0.997441	-2.33272	-0.0075916	-0.276247	0.278601	0.574339	0.645748	0.225917	0.586295	0.629967	0.084456	0.528227	0.581901	0.279012	0.402065	1.28618	0.0972873	0.37721	1.39602	0.0427864	0.445624	1.19475	0.0646129	0.528867	1.19777	1.59436	0.387235	1.18482	1.61991	0.4483	1.02624	1.59907	0.566677	0.960547	1.3447
1.87	-2.65163	1.09075	-2.45054	-2.65163	1.09075	-2.45054	-0.0246995	-0.377681	0.27222	0.575245	0.667831	0.235147	0.587323	0.64434	0.0943871	0.529846	0.607782	0.292937	0.401818	1.28784	0.0967413	0.376925	1.39683	0.0408096	0.44548	1.19537	0.065213	0.527752	1.21287	1.59542	0.386102	1.20029	1.62086	0.446778	1.04154	1.60026	0.565355	0.97511	1.34621
1.88	-2.33265	1.1735	-2.41382	-2.33265	1.1735	-2.41382	-0.0476423	-0.440989	0.254036	0.576056	0.691222	0.244188	0.588592	0.661614	0.104366	0.531309	0.634472	0.305763	0.401602	1.28917	0.0963293	0.376584	1.39744	0.039379	0.445368	1.19588	0.0656849	0.526768	1.22782	1.59663	0.38509	1.21562	1.62194	0.445399	1.05671	1.60173	0.564061	0.989351	1.34778
1.89	-2.00662	1.22115	-2.35207	-2.00662	1.22115	-2.35207	-0.0749722	-0.451866	0.226887	0.576771	0.715723	0.252875	0.590106	0.681823	0.114047	0.532551	0.661496	0.317204	0.401431	1.29019	0.0960344	0.376238	1.3979	0.0383855	0.445287	1.19629	0.066057	0.525923	1.24261	1.59799	0.384203	1.2308	1.62319	0.444169	1.07172	1.60348	0.562769	1.00327	1.3494
1.9	-1.80383	1.12261	-2.3435	-1.80383	1.12261	-2.3435	-0.0940039	-0.423477	0.196621	0.577392	0.741137	0.261064	0.591853	0.704883	0.123133	0.533523	0.68847	0.327064	0.401305	1.29096	0.0958402	0.375921	1.39823	0.0377238	0.445234	1.19664	0.06636	0.525216	1.25725	1.59953	0.383443	1.24584	1.62461	0.443095	1.08658	1.60552	0.561458	1.01687	1.35105
1.91	-1.60016	0.87762	-2.17142	-1.60016	0.87762	-2.17142	-0.0946446	-0.368757	0.175768	0.577929	0.76728	0.268621	0.5938	0.730608	0.131391	0.534197	0.715157	0.335232	0.40121	1.29153	0.0957329	0.375652	1.39847	0.037302	0.445199	1.19692	0.0666234	0.524644	1.27174	1.60125	0.382809	1.26072	1.62622	0.442177	1.10129	1.60782	0.560118	1.03019	1.35275
1.92	-1.48231	0.671604	-1.80174	-1.48231	0.671604	-1.80174	-0.0749115	-0.304336	0.169078	0.578391	0.794014	0.275406	0.595897	0.758719	0.138646	0.534566	0.741482	0.341653	0.401127	1.29194	0.0957034	0.375437	1.39864	0.037045	0.44517	1.19715	0.0668735	0.524202	1.2861	1.60318	0.3823	1.27544	1.62803	0.441411	1.11584	1.61036	0.558757	1.04327	1.35452
1.93	-1.34223	0.50298	-1.16922	-1.34223	0.50298	-1.16922	-0.0375366	-0.25004	0.167277	0.578792	0.821249	0.28127	0.598092	0.788874	0.144778	0.534642	0.767507	0.346314	0.401033	1.29223	0.0957477	0.375269	1.39876	0.0368944	0.44513	1.19735	0.0671342	0.52388	1.30033	1.60529	0.381913	1.29001	1.63004	0.44079	1.13026	1.6131	0.557398	1.05618	1.3564
1.94	-1.15126	0.378312	-0.46447	-1.15126	0.378312	-0.46447	0.0056311	-0.205039	0.168182	0.579148	0.848944	0.286071	0.600338	0.82071	0.149713	0.534448	0.793385	0.349228	0.400903	1.29246	0.0958667	0.375141	1.39884	0.0368074	0.445065	1.19753	0.0674291	0.523668	1.31443	1.60759	0.381641	1.30444	1.63226	0.440306	1.14455	1.61601	0.556081	1.06898	1.3584
1.95	-1.1468	0.337253	-0.0457648	-1.1468	0.337253	-0.0457648	0.0402888	-0.179508	0.165607	0.579474	0.877091	0.289688	0.602594	0.853879	0.153417	0.534022	0.819311	0.350427	0.400718	1.29264	0.0960667	0.37504	1.39891	0.0367546	0.444957	1.1977	0.0677843	0.523554	1.32843	1.61005	0.381474	1.31873	1.63465	0.43995	1.15874	1.61903	0.554852	1.08174	1.36055
1.96	-1.02586	0.404877	0.404234	-1.02586	0.404877	0.404234	0.0531595	-0.178381	0.156786	0.579783	0.905702	0.292032	0.604834	0.888083	0.15589	0.533404	0.845476	0.349958	0.400462	1.29283	0.0963582	0.374957	1.39897	0.0367184	0.444792	1.19787	0.0682298	0.523527	1.34233	1.61264	0.3814	1.3329	1.63719	0.439711	1.17282	1.62212	0.553746	1.09453	1.36286
1.97	-0.765224	0.511872	0.90828	-0.765224	0.511872	0.90828	0.0467987	-0.180905	0.138818	0.580077	0.934787	0.293054	0.607042	0.923094	0.157158	0.532634	0.872046	0.347873	0.400131	1.29304	0.0967556	0.374884	1.39902	0.0366899	0.444559	1.19805	0.0688008	0.523578	1.35615	1.61532	0.381408	1.34696	1.63984	0.439575	1.18681	1.62524	0.552782	1.10736	1.36532
1.98	-0.595518	0.522998	1.2374	-0.595518	0.522998	1.2374	0.0315394	-0.182969	0.11473	0.580356	0.964354	0.292741	0.609211	0.958759	0.157273	0.531751	0.89914	0.344226	0.399726	1.29331	0.0972752	0.374816	1.39908	0.0366662	0.444252	1.19827	0.0695362	0.523694	1.36988	1.61804	0.381487	1.36092	1.64255	0.439529	1.20072	1.62837	0.551967	1.12025	1.36791
1.99	-0.384586	0.449118	1.53846	-0.384586	0.449118	1.53846	0.0230864	-0.181006	0.0926844	0.580613	0.994405	0.291111	0.611341	0.994999	0.156305	0.530791	0.926837	0.339063	0.399258	1.29364	0.0979342	0.374749	1.39916	0.0366478	0.443871	1.19854	0.0704762	0.523868	1.38354	1.62077	0.381629	1.37479	1.64527	0.439559	1.21455	1.63145	0.551302	1.13321	1.3706
2	-0.184054	0.46446	1.72985	-0.184054	0.46446	1.72985	0.0261457	-0.170071	0.0789539	0.580838	1.02495	0.288204	0.613432	1.03179	0.15434	0.529789	0.955181	0.332424	0.398744	1.29404	0.09875	0.374681	1.39925	0.0366376	0.443424	1.19886	0.071658	0.524091	1.39715	1.62346	0.381826	1.38858	1.64798	0.439658	1.22831	1.63447	0.550779	1.14623	1.37336
2.01	0.0903943	0.459936	1.91879	0.0903943	0.459936	1.91879	0.0395386	-0.147378	0.0700051	0.581022	1.05598	0.284073	0.615482	1.06914	0.151465	0.52878	0.984196	0.324345	0.398206	1.29453	0.0997387	0.374612	1.39935	0.0366397	0.442929	1.19926	0.0731119	0.524357	1.41071	1.62607	0.382076	1.4023	1.65061	0.439823	1.24201	1.63739	0.550384	1.15934	1.37614
2.02	0.338062	0.480241	2.01722	0.338062	0.480241	2.01722	0.0634381	-0.111259	0.0618134	0.581161	1.08753	0.278788	0.617483	1.10708	0.147776	0.527794	1.0139	0.314866	0.397666	1.29511	0.100913	0.374543	1.39949	0.0366583	0.442415	1.19975	0.0748561	0.524664	1.42424	1.62857	0.382373	1.41597	1.65315	0.440051	1.25565	1.64018	0.550098	1.17252	1.3789
2.03	0.489597	0.538682	1.96798	0.489597	0.538682	1.96798	0.0893345	-0.0722535	0.0488004	0.581262	1.1196	0.272429	0.619422	1.14565	0.143371	0.526863	1.04433	0.304039	0.397149	1.29578	0.102276	0.374475	1.39964	0.0366976	0.441913	1.20035	0.0768916	0.52501	1.43775	1.63093	0.382717	1.42959	1.65556	0.440337	1.26926	1.64281	0.549906	1.18578	1.38159
2.04	0.559103	0.486635	1.87161	0.559103	0.486635	1.87161	0.110193	-0.0393036	0.0415162	0.58134	1.15224	0.265083	0.621282	1.18489	0.138351	0.526009	1.07552	0.291938	0.396677	1.29652	0.10382	0.374408	1.39981	0.0367595	0.441448	1.20105	0.0791987	0.525393	1.45126	1.63314	0.383105	1.44318	1.65783	0.440674	1.28284	1.64526	0.549797	1.19913	1.38417
2.05	0.659764	0.527443	1.87701	0.659764	0.527443	1.87701	0.124166	-0.0100864	0.0401646	0.581406	1.18547	0.256837	0.623043	1.22483	0.132824	0.525255	1.10753	0.278669	0.396263	1.29734	0.105527	0.374345	1.4	0.0368437	0.441039	1.20187	0.0817382	0.525812	1.46477	1.63516	0.383537	1.45675	1.65993	0.441055	1.29642	1.64751	0.549766	1.21256	1.38661
2.06	0.722577	0.590345	1.97312	0.722577	0.590345	1.97312	0.129776	0.0156296	0.0360033	0.581474	1.21932	0.247783	0.624683	1.26551	0.126908	0.524616	1.14042	0.264366	0.39591	1.29822	0.107371	0.374283	1.40022	0.0369472	0.440693	1.2028	0.084457	0.526266	1.47828	1.63699	0.384013	1.47034	1.66186	0.441472	1.31002	1.64953	0.549812	1.22607	1.38886
2.07	0.749494	0.595827	2.158	0.749494	0.595827	2.158	0.132954	0.0344431	0.0265011	0.581549	1.25386	0.238031	0.626179	1.30691	0.120731	0.524103	1.17427	0.249193	0.395616	1.29915	0.109316	0.374222	1.40044	0.0370648	0.440407	1.20384	0.0872978	0.526756	1.49182	1.63862	0.384532	1.48394	1.66361	0.441922	1.32364	1.65132	0.549934	1.23965	1.39091
2.08	0.772809	0.576618	2.41182	0.772809	0.576618	2.41182	0.134182	0.047308	0.0196299	0.581635	1.28911	0.227712	0.627506	1.34905	0.114439	0.523724	1.20914	0.233344	0.395369	1.30014	0.111327	0.374159	1.40068	0.0371902	0.440172	1.20496	0.0902069	0.527282	1.50539	1.64002	0.385093	1.49758	1.66516	0.442397	1.33729	1.65288	0.550131	1.2533	1.39274
2.09	0.724572	0.626643	2.56677	0.724572	0.626643	2.56677	0.135572	0.0476267	0.0135815	0.581728	1.32512	0.216987	0.628641	1.3919	0.1082	0.523478	1.24509	0.217032	0.395156	1.30117	0.113367	0.374092	1.40093	0.0373167	0.439971	1.20615	0.0931392	0.527847	1.519	1.64119	0.385692	1.51127	1.6665	0.442896	1.35099	1.65418	0.550401	1.267	1.39434
2.1	0.649433	0.511599	2.6686	0.649433	0.511599	2.6686	0.14051	0.0323466	0.0119107	0.581821	1.36192	0.206042	0.629564	1.43543	0.102199	0.523356	1.28215	0.200483	0.39496	1.30224	0.115401	0.374018	1.40119	0.0374385	0.439785	1.20739	0.0960587	0.528447	1.53265	1.64212	0.386328	1.52501	1.66761	0.443418	1.36474	1.65523	0.550738	1.28076	1.39569
2.11	0.551751	0.43581	2.73641	0.551751	0.43581	2.73641	0.15286	0.00685223	0.0192869	0.581902	1.39949	0.195081	0.630257	1.47957	0.0966407	0.523332	1.32034	0.183934	0.394769	1.30335	0.117401	0.373931	1.40147	0.037551	0.439596	1.20867	0.0989377	0.529081	1.54635	1.64278	0.386997	1.5388	1.66847	0.443969	1.37853	1.65601	0.551133	1.29458	1.39678
2.12	0.540927	0.429106	2.98047	0.540927	0.429106	2.98047	0.167764	-0.0229418	0.0264237	0.581953	1.43782	0.184327	0.630705	1.52425	0.0917362	0.523369	1.35964	0.167629	0.394571	1.30448	0.119343	0.373831	1.40175	0.0376511	0.439392	1.20997	0.101753	0.529745	1.5601	1.64315	0.387696	1.55265	1.66906	0.444555	1.39237	1.65652	0.55158	1.30845	1.39758
2.13	0.517322	0.463173	3.27791	0.517322	0.463173	3.27791	0.182858	-0.0524537	0.0292198	0.581955	1.47683	0.174013	0.630896	1.56935	0.0877016	0.523428	1.40001	0.151826	0.39436	1.30564	0.12121	0.373714	1.40203	0.0377366	0.439168	1.21126	0.104487	0.530436	1.5739	1.64323	0.388423	1.56654	1.66936	0.445179	1.40625	1.65674	0.552072	1.32239	1.39808
2.14	0.529509	0.620534	3.52426	0.529509	0.620534	3.52426	0.190683	-0.0821247	0.0250575	0.581889	1.51643	0.164375	0.630818	1.61473	0.0847466	0.523469	1.44135	0.136791	0.394132	1.3068	0.122987	0.373584	1.40233	0.0378059	0.438922	1.21253	0.107123	0.531151	1.58774	1.64298	0.389176	1.58048	1.66934	0.44584	1.42017	1.65666	0.552606	1.3364	1.39826
2.15	0.540383	0.673524	3.6175	0.540383	0.673524	3.6175	0.180636	-0.105004	0.0194361	0.581729	1.55645	0.155644	0.630455	1.66018	0.0830599	0.523449	1.4835	0.122788	0.39389	1.30797	0.124664	0.373442	1.40261	0.0378582	0.438655	1.21378	0.10965	0.531888	1.60163	1.64239	0.389954	1.59446	1.66899	0.446536	1.43414	1.65629	0.553179	1.35049	1.3981
2.16	0.604272	0.620405	3.52444	0.604272	0.620405	3.52444	0.168658	-0.118985	0.0125763	0.581446	1.5967	0.148026	0.629791	1.70549	0.0827892	0.523325	1.52624	0.110058	0.393637	1.30913	0.126236	0.373292	1.40289	0.0378933	0.438369	1.21501	0.11206	0.532648	1.61556	1.64145	0.390755	1.60847	1.66831	0.447266	1.44814	1.65561	0.553797	1.36467	1.39759
2.17	0.722838	0.69566	3.21252	0.722838	0.69566	3.21252	0.160072	-0.119654	-0.000256163	0.581006	1.63692	0.141684	0.628808	1.75034	0.084019	0.523048	1.56927	0.098806	0.393379	1.31028	0.127701	0.373139	1.40314	0.0379121	0.438069	1.2162	0.114353	0.533428	1.62953	1.64016	0.391579	1.62251	1.66726	0.44803	1.46219	1.65461	0.554469	1.37892	1.39669
2.18	0.805286	0.828397	2.75237	0.805286	0.828397	2.75237	0.14533	-0.107826	-0.0206878	0.580368	1.67679	0.136715	0.627493	1.79439	0.0867452	0.522564	1.61221	0.0891768	0.393119	1.31142	0.129067	0.372987	1.40338	0.0379159	0.43776	1.21735	0.116536	0.534231	1.64355	1.63852	0.392424	1.63657	1.66587	0.448831	1.47627	1.65328	0.555209	1.39323	1.39541
2.19	0.914012	0.801809	2.4597	0.914012	0.801809	2.4597	0.129983	-0.0868859	-0.0448695	0.579492	1.71594	0.133136	0.625837	1.83726	0.0908528	0.521812	1.65464	0.0812416	0.392859	1.31255	0.130345	0.372837	1.4036	0.0379064	0.437446	1.21848	0.118622	0.535057	1.65761	1.63654	0.393291	1.65066	1.66413	0.449676	1.49038	1.65164	0.556028	1.40762	1.39374
2.2	1.03827	0.746364	2.31306	1.03827	0.746364	2.31306	0.120727	-0.0566595	-0.0659854	0.578336	1.75398	0.130868	0.623842	1.87851	0.0961022	0.520722	1.69606	0.0749856	0.392601	1.31367	0.131551	0.372691	1.40381	0.0378855	0.437127	1.2196	0.120634	0.535908	1.67172	1.63424	0.394182	1.66478	1.66206	0.450569	1.50453	1.64967	0.556936	1.42206	1.39167
2.21	0.968768	0.770924	1.92085	0.968768	0.770924	1.92085	0.114125	-0.0270952	-0.0827467	0.576863	1.79048	0.129738	0.621514	1.91774	0.102132	0.519227	1.73594	0.0703041	0.392341	1.3148	0.132706	0.372549	1.40402	0.0378543	0.436799	1.2207	0.122597	0.536787	1.68588	1.63165	0.395101	1.67893	1.65969	0.451516	1.51871	1.64739	0.557934	1.43656	1.38923
2.22	0.797686	0.748125	1.34242	0.797686	0.748125	1.34242	0.108729	-0.0160191	-0.0988617	0.575042	1.82506	0.12948	0.618863	1.95455	0.108481	0.517275	1.77377	0.0670044	0.392074	1.31597	0.133828	0.372411	1.40424	0.0378132	0.436457	1.22183	0.124545	0.537696	1.7001	1.62881	0.396053	1.69312	1.65705	0.45252	1.53294	1.64482	0.559017	1.45112	1.38645
2.23	0.599264	0.69113	0.654329	0.599264	0.69113	0.654329	0.104345	-0.020132	-0.116631	0.572856	1.85734	0.129763	0.615897	1.9886	0.114624	0.514844	1.80903	0.0648164	0.391791	1.31718	0.134938	0.372277	1.40447	0.037761	0.436091	1.22299	0.126514	0.538638	1.71438	1.62574	0.397041	1.70735	1.65417	0.453583	1.54721	1.642	0.560171	1.46573	1.38336
2.24	0.449765	0.564489	-0.0934283	0.449765	0.564489	-0.0934283	0.0960152	-0.0293056	-0.131587	0.570303	1.887	0.130216	0.612616	2.01962	0.120017	0.511951	1.84129	0.0634188	0.391479	1.31847	0.136055	0.372146	1.40472	0.0376949	0.435691	1.22421	0.128547	0.539616	1.72872	1.6225	0.398069	1.72162	1.6511	0.454709	1.56153	1.63896	0.561378	1.48041	1.38002
2.25	0.357065	0.388248	-0.857052	0.357065	0.388248	-0.857052	0.0859945	-0.0301497	-0.136318	0.567401	1.91382	0.130476	0.609011	2.04744	0.124159	0.50866	1.87017	0.0624788	0.391126	1.31988	0.1372	0.372019	1.40501	0.0376101	0.435248	1.22554	0.130694	0.540636	1.74313	1.61913	0.399143	1.73595	1.64789	0.455901	1.57591	1.63576	0.562621	1.49516	1.37648
2.26	0.294529	0.461191	-1.51428	0.294529	0.461191	-1.51428	0.0718146	-0.0145524	-0.132941	0.56419	1.93767	0.130236	0.605067	2.07198	0.126636	0.505079	1.89544	0.0617032	0.390718	1.32143	0.138394	0.371897	1.40533	0.0375002	0.43475	1.22701	0.133011	0.541702	1.7576	1.61569	0.400264	1.75033	1.64459	0.457163	1.59035	1.63245	0.563885	1.50997	1.37279
2.27	0.211112	0.445125	-1.76615	0.211112	0.445125	-1.76615	0.0467954	0.01231	-0.125522	0.560728	1.95853	0.129287	0.600771	2.09328	0.127181	0.501355	1.91697	0.0608851	0.390244	1.32318	0.139661	0.371782	1.40569	0.0373577	0.434191	1.22867	0.135561	0.542818	1.77214	1.61224	0.401437	1.76476	1.64125	0.458497	1.60485	1.62908	0.565155	1.52486	1.36903
2.28	0.207666	0.349457	-1.55878	0.207666	0.349457	-1.55878	0.022965	0.0439296	-0.11286	0.557082	1.9765	0.127553	0.596119	2.1115	0.125698	0.497654	1.93481	0.0599358	0.389691	1.32518	0.141026	0.371676	1.40607	0.037175	0.43356	1.23059	0.13841	0.543985	1.78677	1.60882	0.402664	1.77925	1.63793	0.459899	1.61942	1.62572	0.566417	1.53984	1.36527
2.29	0.208424	0.215594	-1.38064	0.208424	0.215594	-1.38064	0.0100668	0.074983	-0.0981376	0.553327	1.99183	0.125089	0.591123	2.12686	0.122275	0.494146	1.94917	0.0588933	0.389046	1.32747	0.142513	0.37158	1.40649	0.0369457	0.432846	1.23284	0.141625	0.545204	1.80146	1.6055	0.403947	1.7938	1.63469	0.461363	1.63406	1.62242	0.567661	1.5549	1.36157
2.3	0.177359	0.00527101	-1.79276	0.177359	0.00527101	-1.79276	0.018513	0.092155	-0.0953495	0.549544	2.00483	0.122067	0.585829	2.13971	0.117161	0.490989	1.96038	0.0579004	0.388288	1.33014	0.144142	0.371497	1.40693	0.0366682	0.432029	1.23552	0.145277	0.54648	1.81624	1.60233	0.405285	1.80842	1.63159	0.462886	1.64877	1.61923	0.568883	1.57007	1.35801
2.31	0.146485	-0.185676	-3.18559	0.146485	-0.185676	-3.18559	0.0648444	0.0949706	-0.116564	0.54583	2.0159	0.118739	0.580314	2.15042	0.110715	0.488316	1.96893	0.0571526	0.387393	1.33326	0.145936	0.371423	1.40739	0.0363507	0.431078	1.23873	0.149442	0.547814	1.83109	1.59937	0.406678	1.82311	1.62868	0.464463	1.66356	1.6162	0.570092	1.58534	1.35463
2.32	-0.0220281	-0.040611	-5.49412	-0.0220281	-0.040611	-5.49412	0.117019	0.100363	-0.146144	0.5423	2.02546	0.11538	0.574694	2.15937	0.103344	0.486216	1.97536	0.0568243	0.386329	1.33693	0.147915	0.371357	1.40788	0.0360173	0.429949	1.24262	0.154198	0.549208	1.84603	1.59667	0.408123	1.83789	1.62603	0.466088	1.67843	1.61338	0.57131	1.60071	1.3515
2.33	-0.296401	0.312289	-7.18593	-0.296401	0.312289	-7.18593	0.0827821	0.131559	-0.147529	0.539072	2.03387	0.112221	0.569121	2.16695	0.0954356	0.484728	1.9802	0.0570093	0.385071	1.34125	0.150112	0.371289	1.40841	0.0357168	0.428593	1.24732	0.159631	0.550664	1.86105	1.59429	0.409617	1.85274	1.62368	0.467756	1.69338	1.61083	0.57256	1.6162	1.34863
2.34	-0.312088	0.214883	-6.44099	-0.312088	0.214883	-6.44099	-0.0546276	0.192795	-0.11276	0.536259	2.04144	0.109407	0.56378	2.17343	0.0873257	0.483835	1.98392	0.0577046	0.383593	1.34634	0.152568	0.371209	1.409	0.03553	0.426957	1.25301	0.165833	0.552177	1.87615	1.59227	0.411158	1.86768	1.62169	0.469465	1.70841	1.6086	0.573866	1.6318	1.34608
2.35	-0.151155	-0.25622	-4.12074	-0.151155	-0.25622	-4.12074	-0.152117	0.24371	-0.099062	0.533949	2.04831	0.106994	0.558875	2.179	0.0793009	0.483466	1.9869	0.0588266	0.381882	1.35234	0.155344	0.371097	1.40968	0.0355753	0.425	1.25989	0.172899	0.55374	1.89133	1.59064	0.41274	1.8827	1.62008	0.471211	1.72352	1.60672	0.575237	1.64749	1.34387
2.36	-0.36614	-0.665054	-2.54271	-0.36614	-0.665054	-2.54271	-0.138127	0.244577	-0.111555	0.532187	2.05452	0.104983	0.554599	2.18376	0.0716078	0.483508	1.98936	0.0602435	0.379938	1.35938	0.158519	0.370927	1.41052	0.0360095	0.42269	1.26817	0.18092	0.55534	1.90659	1.58943	0.414353	1.8978	1.61888	0.472985	1.73869	1.60522	0.57667	1.66325	1.34203
2.37	-0.961937	-0.990769	-2.0936	-0.961937	-0.990769	-2.0936	-0.0930523	0.200845	-0.109154	0.530955	2.06005	0.103341	0.551104	2.18776	0.0644546	0.483825	1.99145	0.0618093	0.377772	1.36759	0.162188	0.37066	1.41165	0.037024	0.420017	1.27803	0.189969	0.556957	1.92191	1.58862	0.41598	1.91295	1.61808	0.47477	1.75391	1.60411	0.578144	1.67906	1.34056
2.38	-1.60187	-1.48091	-1.72986	-1.60187	-1.48091	-1.72986	-0.0640622	0.129276	-0.0974827	0.530186	2.06488	0.10203	0.548461	2.19104	0.0580066	0.484287	1.99325	0.0633928	0.375407	1.37712	0.166456	0.370247	1.41322	0.0388315	0.416983	1.28969	0.200093	0.558567	1.93725	1.58818	0.4176	1.92814	1.61764	0.476545	1.76915	1.60339	0.579626	1.69488	1.33949
2.39	-1.91471	-1.99183	-0.889108	-1.91471	-1.99183	-0.889108	-0.0289558	0.0490627	-0.0967953	0.529772	2.06901	0.101008	0.54665	2.19365	0.0523845	0.484785	1.99479	0.0648914	0.372867	1.38808	0.171424	0.369635	1.41546	0.0416442	0.413614	1.30328	0.211287	0.560143	1.9526	1.58808	0.419188	1.94332	1.61754	0.47828	1.7844	1.60303	0.581081	1.71067	1.33877
2.4	-2.14573	-2.32052	-0.365452	-2.14573	-2.32052	-0.365452	0.0262731	-0.02365	-0.0982611	0.529589	2.07247	0.10023	0.545564	2.19567	0.0476665	0.485245	1.9961	0.066234	0.370183	1.40059	0.177177	0.368769	1.41864	0.0456448	0.409955	1.31893	0.223486	0.561657	1.96791	1.58825	0.420715	1.95848	1.61773	0.479945	1.79962	1.60301	0.582478	1.72639	1.3384
2.41	-2.36833	-2.32325	-0.570151	-2.36833	-2.32325	-0.570151	0.0788487	-0.0900001	-0.0938049	0.529513	2.07532	0.0996602	0.545046	2.19718	0.043887	0.485623	1.9972	0.0673779	0.367378	1.41474	0.183766	0.367597	1.42308	0.050953	0.406074	1.3367	0.236551	0.563082	1.98315	1.58866	0.422156	1.97356	1.61816	0.481516	1.81478	1.6033	0.583798	1.742	1.33834
2.42	-2.39633	-2.13653	-0.982525	-2.39633	-2.13653	-0.982525	0.101053	-0.145792	-0.0968322	0.529443	2.07763	0.0992632	0.544926	2.19827	0.0410261	0.485901	1.99809	0.0683052	0.364479	1.4306	0.191193	0.36607	1.42915	0.0575948	0.402063	1.35655	0.250262	0.564391	1.99828	1.58927	0.423483	1.98855	1.6188	0.482977	1.82983	1.60387	0.585035	1.75747	1.33854
2.43	-2.23902	-2.00875	-1.19417	-2.23902	-2.00875	-1.19417	0.0908174	-0.178643	-0.116056	0.529314	2.07946	0.0990062	0.545058	2.19904	0.0390008	0.48608	1.99879	0.0690195	0.361513	1.44823	0.199392	0.36415	1.43725	0.0654805	0.398039	1.37838	0.264327	0.565563	2.01327	1.59004	0.424676	2.0034	1.61963	0.484312	1.84476	1.60471	0.58619	1.77278	1.33897
2.44	-2.00874	-1.84365	-1.40567	-2.00874	-1.84365	-1.40567	0.0599109	-0.18664	-0.144497	0.529099	2.08087	0.0988544	0.545329	2.19954	0.0376745	0.486174	1.99932	0.0695413	0.358515	1.46765	0.208228	0.361808	1.44779	0.0744015	0.39413	1.40198	0.278394	0.566583	2.02811	1.59096	0.425716	2.01809	1.62062	0.485506	1.85953	1.60578	0.58727	1.78792	1.33962
2.45	-1.84745	-1.55119	-1.80751	-1.84745	-1.55119	-1.80751	0.0100793	-0.173171	-0.170515	0.528803	2.08195	0.0987732	0.545654	2.19986	0.0368862	0.486202	1.99972	0.0699023	0.355529	1.48883	0.217505	0.359028	1.46112	0.0840496	0.390471	1.42706	0.292078	0.567441	2.04277	1.59205	0.426594	2.03261	1.62178	0.48655	1.87414	1.60707	0.588282	1.80288	1.34044
2.46	-1.70078	-1.34649	-2.06392	-1.70078	-1.34649	-2.06392	-0.0555215	-0.144115	-0.193182	0.528456	2.08275	0.0987333	0.545982	2.20005	0.0364785	0.486184	2	0.0701405	0.352605	1.51166	0.226989	0.355804	1.47754	0.0940537	0.387182	1.45325	0.304993	0.568131	2.05727	1.5933	0.427304	2.04694	1.6231	0.487446	1.88856	1.60855	0.589233	1.81767	1.34144
2.47	-1.4265	-1.51881	-1.90125	-1.4265	-1.51881	-1.90125	-0.0934704	-0.104355	-0.217778	0.528094	2.08333	0.0987153	0.546281	2.20017	0.0363157	0.48614	2.0002	0.0702955	0.349798	1.53602	0.236429	0.352143	1.49725	0.104023	0.384352	1.48015	0.316784	0.568656	2.07161	1.59474	0.427848	2.06108	1.62459	0.488202	1.90281	1.61022	0.590126	1.83229	1.34261
2.48	-1.21657	-1.56889	-1.77503	-1.21657	-1.56889	-1.77503	-0.0879225	-0.0568395	-0.236472	0.527756	2.08374	0.0987105	0.546539	2.20023	0.0362905	0.486083	2.00034	0.0704047	0.347156	1.56173	0.245571	0.348077	1.52031	0.113582	0.382026	1.50738	0.327148	0.569021	2.08579	1.59638	0.428233	2.07505	1.62627	0.488833	1.91689	1.61206	0.590963	1.84674	1.34395
2.49	-1.15383	-1.71829	-1.77275	-1.15383	-1.71829	-1.77275	-0.0529177	-0.0191496	-0.236587	0.52747	2.08405	0.0987206	0.546757	2.20027	0.0363268	0.486023	2.00045	0.0704998	0.344717	1.58865	0.254159	0.343669	1.54666	0.122406	0.380211	1.53468	0.335847	0.569236	2.09984	1.59823	0.42847	2.08885	1.62814	0.489355	1.93081	1.61407	0.591739	1.86104	1.34548
2.5	-0.993161	-1.44686	-1.64955	-0.993161	-1.44686	-1.64955	-0.00697103	0.00492542	-0.227138	0.527256	2.08428	0.0987549	0.546936	2.2003	0.0363764	0.485966	2.00054	0.0706053	0.342511	1.61664	0.261937	0.339006	1.57607	0.130238	0.378879	1.56194	0.342709	0.569313	2.11377	1.6003	0.428572	2.10249	1.63021	0.489789	1.94458	1.61624	0.592454	1.8752	1.34721
2.51	-0.817788	-1.01955	-1.31228	-0.817788	-1.01955	-1.31228	0.00967331	0.0225277	-0.220735	0.527115	2.08448	0.0988288	0.547082	2.20033	0.0364145	0.485909	2.00062	0.0707391	0.340551	1.6456	0.268666	0.334181	1.60822	0.136905	0.377989	1.58915	0.347623	0.569266	2.12759	1.60256	0.428554	2.11601	1.63248	0.490148	1.95822	1.61855	0.593106	1.88924	1.34917
2.52	-0.701603	-0.734611	-0.76634	-0.701603	-0.734611	-0.76634	-0.00232619	0.0292505	-0.217869	0.527038	2.08466	0.098961	0.547197	2.20037	0.0364337	0.48585	2.00072	0.0709139	0.338835	1.67542	0.274145	0.329284	1.64268	0.142315	0.37749	1.61642	0.35053	0.569111	2.14132	1.60501	0.42843	2.12942	1.63492	0.490449	1.97175	1.621	0.593701	1.90319	1.35136
2.53	-0.540771	-0.408831	-0.0448241	-0.540771	-0.408831	-0.0448241	-0.0284032	0.0201212	-0.220433	0.527007	2.08485	0.0991728	0.54728	2.20041	0.0364379	0.485783	2.00083	0.071138	0.337353	1.70602	0.27823	0.324398	1.67903	0.146438	0.377334	1.64388	0.351417	0.568862	2.15498	1.60762	0.42821	2.14274	1.63751	0.490708	1.98517	1.62356	0.594247	1.91705	1.35379
2.54	-0.390968	-0.226676	0.694126	-0.390968	-0.226676	0.694126	-0.0617674	0.00147641	-0.224645	0.526993	2.08505	0.0994864	0.547331	2.20047	0.0364368	0.485702	2.00097	0.0714167	0.336082	1.73728	0.280831	0.319591	1.71687	0.149292	0.37747	1.67166	0.350303	0.568534	2.16859	1.61034	0.427907	2.156	1.64022	0.490938	1.99852	1.62621	0.594755	1.93085	1.35645
2.55	-0.299826	-0.158608	1.23539	-0.299826	-0.158608	1.23539	-0.0929479	-0.0275657	-0.221644	0.52697	2.08527	0.0999241	0.547347	2.20053	0.0364421	0.485599	2.00114	0.0717564	0.334995	1.76914	0.281911	0.314923	1.75586	0.150924	0.377844	1.69987	0.347229	0.568138	2.18215	1.61313	0.42753	2.16921	1.643	0.491145	2.0118	1.62891	0.595235	1.9446	1.3593
2.56	-0.150503	-0.120661	1.59466	-0.150503	-0.120661	1.59466	-0.116307	-0.0618562	-0.211671	0.526913	2.08553	0.100506	0.547326	2.2006	0.0364642	0.48547	2.00135	0.0721675	0.334063	1.80152	0.281483	0.310449	1.79574	0.151403	0.378396	1.72862	0.342259	0.567685	2.19569	1.61595	0.42709	2.18239	1.64578	0.49132	2.02504	1.63162	0.595687	1.95831	1.36231
2.57	0.0389814	-0.0577887	1.78964	0.0389814	-0.0577887	1.78964	-0.128938	-0.0871768	-0.200028	0.526803	2.08581	0.101249	0.547269	2.20068	0.0365114	0.485313	2.00161	0.0726689	0.333256	1.8344	0.279595	0.30622	1.83632	0.150807	0.379056	1.75799	0.335473	0.567185	2.20919	1.61875	0.4266	2.19555	1.64853	0.491446	2.03825	1.63432	0.596107	1.97197	1.36541
2.58	0.159151	0.0162189	1.81446	0.159151	0.0162189	1.81446	-0.135041	-0.106119	-0.185788	0.526634	2.08614	0.102162	0.547178	2.20077	0.0365887	0.485135	2.00194	0.0732896	0.33254	1.86775	0.276323	0.302284	1.8775	0.149218	0.37975	1.78806	0.32697	0.566647	2.22268	1.62148	0.426069	2.20871	1.6512	0.491503	2.05146	1.63696	0.596482	1.98558	1.36854
2.59	0.359367	0.0763594	1.90769	0.359367	0.0763594	1.90769	-0.137588	-0.11512	-0.165783	0.52641	2.08651	0.103247	0.547059	2.20087	0.0366975	0.484947	2.00233	0.0740694	0.331885	1.90161	0.271753	0.298688	1.91922	0.146725	0.380402	1.81891	0.316866	0.56608	2.23615	1.6241	0.425506	2.22186	1.65373	0.49148	2.06469	1.63952	0.596793	1.99914	1.37163

## Sheet: sub2_trip
Time (seconds)	R_Vestibular_Accel X (m/s^2)	R_Vestibular_Accel Y (m/s^2)	R_Vestibular_Accel Z (m/s^2)	L_Vestibular_Accel X (m/s^2)	L_Vestibular_Accel Y (m/s^2)	L_Vestibular_Accel Z (m/s^2)	Head Angular Velocity X (rad/s)	Head Angular Velocity Y (rad/s)	Head Angular Velocity Z (rad/s)	Right Ankle X (m)	Right Ankle Y (m)	Right Ankle Z (m)	Right Metatarsal X (m)	Right Metatarsal Y (m)	Right Metatarsal Z (m)	Right Heel X (m)	Right Heel Y (m)	Right Heel Z (m)	Left Ankle X (m)	Left Ankle Y (m)	Left Ankle Z (m)	Left Metatarsal X (m)	Left Metatarsal Y (m)	Left Metatarsal Z (m)	Left Heel X (m)	Left Heel Y (m)	Left Heel Z (m)	Right Temple X (m)	Right Temple Y (m)	Right Temple Z (m)	Left Temple X (m)	Left Temple Y (m)	Left Temple Z (m)	Back Head X (m)	Back Head Y (m)	Back Head Z (m)	Right Back X (m)	Right Back Y (m)	Right Back Z (m)
0	6.10969	-0.0953405	-18.1805	6.10969	-0.0953405	-18.1805	-0.0409507	0.175944	0.226048	0.630987	-2.74837	0.196675	0.645035	-2.74237	0.0525907	0.556782	-1.50437	0.0482957	0.369974	-2.14144	0.0857038	0.347933	-1.98453	0.0375035	0.412404	-2.17783	0.129865	0.548357	-2.19659	1.61905	0.408911	-2.20628	1.62795	0.476007	-1.84912	1.50009	0.591897	-1.8093	1.33223
0.01	5.86912	0.484372	-20.0053	5.86912	0.484372	-20.0053	-0.0163099	0.258056	0.178638	0.631286	-2.7291	0.206357	0.645086	-2.73488	0.0607464	0.556782	-1.50437	0.0482957	0.370263	-2.13956	0.0854185	0.347963	-1.98389	0.0344761	0.412404	-2.17783	0.129865	0.546203	-2.18243	1.62004	0.406733	-2.19204	1.62898	0.476007	-1.84912	1.50009	0.591897	-1.8093	1.33223
0.02	6.00433	0.705083	-20.2533	6.00433	0.705083	-20.2533	0.0196583	0.298698	0.0728123	0.631254	-2.70862	0.216617	0.645469	-2.72474	0.0701598	0.556782	-1.50437	0.0482957	0.370655	-2.13815	0.0853006	0.348013	-1.98346	0.0325357	0.412404	-2.17783	0.129865	0.544194	-2.16832	1.62115	0.404704	-2.17783	1.63009	0.476007	-1.84912	1.50009	0.591897	-1.8093	1.33223
0.03	6.31862	0.742491	-19.9262	6.31862	0.742491	-19.9262	0.000722519	0.330657	-0.00335914	0.630808	-2.68697	0.227249	0.646268	-2.71158	0.080578	0.556782	-1.50437	0.0482957	0.37112	-2.13717	0.0853066	0.348076	-1.98322	0.0314417	0.412404	-2.17783	0.129865	0.542339	-2.15422	1.62242	0.402838	-2.16363	1.6313	0.476007	-1.84912	1.50009	0.591897	-1.8093	1.33223
0.04	6.29862	0.425977	-20.2051	6.29862	0.425977	-20.2051	-0.0561575	0.3501	-0.0174655	0.629883	-2.66422	0.237982	0.647535	-2.69515	0.0916628	0.556782	-1.50437	0.0482957	0.371619	-2.13653	0.0853951	0.348142	-1.98311	0.0309567	0.412404	-2.17783	0.129865	0.540644	-2.14014	1.62385	0.401141	-2.14944	1.63264	0.476007	-1.84912	1.50009	0.591897	-1.8093	1.33223
0.05	6.0526	0.0531246	-20.7272	6.0526	0.0531246	-20.7272	-0.0863952	0.336868	0.00324804	0.628451	-2.64045	0.248517	0.64927	-2.67529	0.103014	0.556782	-1.50437	0.0482957	0.372114	-2.13616	0.0855332	0.3482	-1.98308	0.0308712	0.412404	-2.17783	0.129865	0.539113	-2.12603	1.62547	0.399616	-2.13525	1.63414	0.476007	-1.84912	1.50009	0.591897	-1.8093	1.33223
0.06	5.77834	-0.0858967	-20.8031	5.77834	-0.0858967	-20.8031	-0.0806086	0.284647	0.0266211	0.626514	-2.61573	0.258547	0.651404	-2.65203	0.114195	0.556782	-1.50437	0.0482957	0.372569	-2.13598	0.0856983	0.348243	-1.9831	0.0310176	0.412404	-2.17783	0.129865	0.537748	-2.1119	1.62727	0.398267	-2.12106	1.63578	0.476007	-1.84912	1.50009	0.591897	-1.8093	1.33223
0.07	5.70218	0.039216	-20.2371	5.70218	0.039216	-20.2371	-0.0733989	0.203828	0.0438928	0.624112	-2.59011	0.267769	0.653803	-2.62553	0.124772	0.556782	-1.50437	0.0482957	0.372961	-2.13593	0.0858777	0.348265	-1.98314	0.0312724	0.412404	-2.17783	0.129865	0.536556	-2.09774	1.62924	0.397093	-2.10688	1.63758	0.476007	-1.84912	1.50009	0.591897	-1.8093	1.33223
0.08	5.77344	0.151793	-19.5299	5.77344	0.151793	-19.5299	-0.0921047	0.117886	0.0564206	0.621309	-2.56362	0.275895	0.65629	-2.59609	0.134349	0.556782	-1.50437	0.0482957	0.373275	-2.13596	0.086065	0.348265	-1.98319	0.0315531	0.412404	-2.17783	0.129865	0.535535	-2.08358	1.63134	0.396091	-2.09269	1.63949	0.476007	-1.84912	1.50009	0.591897	-1.8093	1.33223
0.09	5.70438	-0.0154342	-19.1892	5.70438	-0.0154342	-19.1892	-0.11106	0.0356832	0.0674688	0.618193	-2.53628	0.282661	0.658669	-2.56411	0.142598	0.556782	-1.50437	0.0482957	0.373509	-2.13602	0.0862594	0.348245	-1.98324	0.03181	0.412404	-2.17783	0.129865	0.534681	-2.06943	1.63355	0.395253	-2.07852	1.6415	0.476007	-1.84912	1.50009	0.591897	-1.8093	1.33223
0.1	5.48892	-0.303374	-18.9811	5.48892	-0.303374	-18.9811	-0.100226	-0.0522914	0.0735615	0.614874	-2.50814	0.28784	0.660754	-2.53003	0.149258	0.556782	-1.50437	0.0482957	0.373671	-2.1361	0.0864641	0.348205	-1.98328	0.0320177	0.412404	-2.17783	0.129865	0.533981	-2.05532	1.6358	0.394564	-2.06436	1.64356	0.476007	-1.84912	1.50009	0.591897	-1.8093	1.33223
0.11	5.40607	-0.480251	-18.339	5.40607	-0.480251	-18.339	-0.0734202	-0.142987	0.0803466	0.611483	-2.47926	0.291251	0.662386	-2.49428	0.154139	0.556782	-1.50437	0.0482957	0.373779	-2.13616	0.0866842	0.348149	-1.98331	0.0321678	0.412404	-2.17783	0.129865	0.533421	-2.04126	1.63804	0.394012	-2.05021	1.64564	0.476007	-1.84912	1.50009	0.591897	-1.8093	1.33223
0.12	5.51664	-0.437932	-17.3587	5.51664	-0.437932	-17.3587	-0.0575702	-0.217012	0.0925697	0.608159	-2.44973	0.29277	0.663449	-2.45722	0.157118	0.556782	-1.50437	0.0482957	0.373854	-2.1362	0.086925	0.348082	-1.98334	0.0322634	0.412404	-2.17783	0.129865	0.532987	-2.02724	1.64022	0.393584	-2.03607	1.6477	0.476007	-1.84912	1.50009	0.591897	-1.8093	1.33223
0.13	5.64961	-0.421641	-16.4709	5.64961	-0.421641	-16.4709	-0.0603547	-0.266726	0.104089	0.605032	-2.41961	0.292336	0.663877	-2.41915	0.158141	0.556782	-1.50437	0.0482957	0.373918	-2.13622	0.0871895	0.348007	-1.98336	0.0323143	0.412404	-2.17783	0.129865	0.532663	-2.01328	1.64229	0.393268	-2.02194	1.64969	0.476007	-1.84912	1.50009	0.591897	-1.8093	1.33223
0.14	5.74621	-0.509952	-15.8299	5.74621	-0.509952	-15.8299	-0.0628601	-0.291662	0.111512	0.602201	-2.38893	0.289959	0.663661	-2.3803	0.157225	0.556782	-1.50437	0.0482957	0.373993	-2.13622	0.0874784	0.347929	-1.98337	0.0323328	0.412404	-2.17783	0.129865	0.53244	-1.99938	1.64419	0.393047	-2.00779	1.65157	0.476007	-1.84912	1.50009	0.591897	-1.8093	1.33223
0.15	5.81089	-0.748145	-15.3542	5.81089	-0.748145	-15.3542	-0.0531863	-0.296865	0.115084	0.599728	-2.35771	0.285708	0.662837	-2.34082	0.154462	0.556782	-1.50437	0.0482957	0.374093	-2.13621	0.0877904	0.347855	-1.98338	0.0323303	0.412404	-2.17783	0.129865	0.532307	-1.98554	1.64589	0.392905	-1.99365	1.65329	0.476007	-1.84912	1.50009	0.591897	-1.8093	1.33223
0.16	5.90678	-0.825657	-14.9751	5.90678	-0.825657	-14.9751	-0.0324374	-0.283947	0.116919	0.597642	-2.32592	0.279701	0.661485	-2.30078	0.150014	0.556782	-1.50437	0.0482957	0.374226	-2.13619	0.0881229	0.347792	-1.98339	0.0323158	0.412404	-2.17783	0.129865	0.532255	-1.97174	1.64736	0.392826	-1.97949	1.65482	0.476007	-1.84912	1.50009	0.591897	-1.8093	1.33223
0.17	5.97293	-0.756689	-14.7103	5.97293	-0.756689	-14.7103	-0.0143681	-0.259074	0.11453	0.595945	-2.29352	0.27209	0.659718	-2.2602	0.144106	0.556782	-1.50437	0.0482957	0.374397	-2.13616	0.0884729	0.347742	-1.98339	0.032295	0.412404	-2.17783	0.129865	0.532272	-1.95799	1.64856	0.392795	-1.96533	1.6561	0.476007	-1.84912	1.50009	0.591897	-1.8093	1.33223
0.18	6.11872	-0.747525	-14.3602	6.11872	-0.747525	-14.3602	0.000406362	-0.222015	0.103118	0.594621	-2.26044	0.263055	0.65767	-2.21902	0.137009	0.556782	-1.50437	0.0482957	0.374607	-2.13614	0.088837	0.347708	-1.98339	0.0322708	0.412404	-2.17783	0.129865	0.532338	-1.94426	1.64946	0.392802	-1.95115	1.6571	0.476007	-1.84912	1.50009	0.591897	-1.8093	1.33223
0.19	6.28902	-0.81624	-14.0558	6.28902	-0.81624	-14.0558	0.0144009	-0.168947	0.0892001	0.593649	-2.22663	0.252792	0.655485	-2.1772	0.129029	0.556782	-1.50437	0.0482957	0.374857	-2.13611	0.0892129	0.347686	-1.9834	0.0322439	0.412404	-2.17783	0.129865	0.532437	-1.93057	1.65004	0.392838	-1.93694	1.6578	0.476007	-1.84912	1.50009	0.591897	-1.8093	1.33223
0.2	6.29479	-0.956747	-14.0751	6.29479	-0.956747	-14.0751	0.0340479	-0.109476	0.0781567	0.593003	-2.19202	0.241506	0.653302	-2.13466	0.120482	0.556782	-1.50437	0.0482957	0.375147	-2.13608	0.0895988	0.347674	-1.9834	0.0322136	0.412404	-2.17783	0.129865	0.532557	-1.91691	1.65028	0.392897	-1.92271	1.65816	0.476007	-1.84912	1.50009	0.591897	-1.8093	1.33223
0.21	6.28464	-1.09138	-14.1871	6.28464	-1.09138	-14.1871	0.0601387	-0.0560699	0.0726348	0.592662	-2.15655	0.229411	0.651247	-2.09136	0.111677	0.556782	-1.50437	0.0482957	0.375473	-2.13604	0.0899926	0.347667	-1.98342	0.0321789	0.412404	-2.17783	0.129865	0.532691	-1.90328	1.65019	0.392972	-1.90846	1.65819	0.476007	-1.84912	1.50009	0.591897	-1.8093	1.33223
0.22	6.33271	-1.1493	-14.269	6.33271	-1.1493	-14.269	0.0923857	-0.00553573	0.0698476	0.592606	-2.12016	0.216728	0.649417	-2.04728	0.102897	0.556782	-1.50437	0.0482957	0.375828	-2.136	0.0903911	0.347661	-1.98344	0.0321387	0.412404	-2.17783	0.129865	0.532832	-1.88968	1.64975	0.393065	-1.89417	1.65786	0.476007	-1.84912	1.50009	0.591897	-1.8093	1.33223
0.23	6.29446	-1.15864	-14.5112	6.29446	-1.15864	-14.5112	0.12201	0.0396049	0.0692487	0.592818	-2.08285	0.203685	0.647874	-2.00246	0.0943926	0.556782	-1.50437	0.0482957	0.376198	-2.13594	0.0907894	0.347654	-1.98347	0.0320924	0.412404	-2.17783	0.129865	0.532981	-1.87608	1.64899	0.39318	-1.87986	1.65719	0.476007	-1.84912	1.50009	0.591897	-1.8093	1.33223
0.24	6.23323	-0.958842	-14.8137	6.23323	-0.958842	-14.8137	0.137345	0.0706577	0.0675784	0.593278	-2.0446	0.190522	0.646641	-1.95693	0.086384	0.556782	-1.50437	0.0482957	0.376568	-2.13587	0.0911838	0.347645	-1.98351	0.0320402	0.412404	-2.17783	0.129865	0.53314	-1.86245	1.6479	0.393324	-1.86552	1.65619	0.476007	-1.84912	1.50009	0.591897	-1.8093	1.33223
0.25	6.19197	-0.727555	-15.0721	6.19197	-0.727555	-15.0721	0.135996	0.0913177	0.057936	0.593964	-2.00545	0.177487	0.645698	-1.9108	0.0790634	0.556782	-1.50437	0.0482957	0.376922	-2.13577	0.0915735	0.347631	-1.98356	0.0319831	0.412404	-2.17783	0.129865	0.53332	-1.84874	1.6465	0.393502	-1.85116	1.65488	0.476007	-1.84912	1.50009	0.591897	-1.8093	1.33223
0.26	6.20323	-0.645867	-15.2728	6.20323	-0.645867	-15.2728	0.127475	0.105623	0.0427609	0.594847	-1.96543	0.164841	0.644987	-1.86415	0.0726056	0.556782	-1.50437	0.0482957	0.377251	-2.13566	0.0919611	0.347615	-1.98362	0.0319233	0.412404	-2.17783	0.129865	0.533532	-1.83487	1.6448	0.393722	-1.83677	1.65329	0.476007	-1.84912	1.50009	0.591897	-1.8093	1.33223
0.27	6.27734	-0.785816	-15.5073	6.27734	-0.785816	-15.5073	0.116717	0.123268	0.0371803	0.595888	-1.92464	0.152845	0.64442	-1.81712	0.067176	0.556782	-1.50437	0.0482957	0.377552	-2.13551	0.0923534	0.347597	-1.98368	0.0318631	0.412404	-2.17783	0.129865	0.53379	-1.82081	1.64284	0.39399	-1.82235	1.65146	0.476007	-1.84912	1.50009	0.591897	-1.8093	1.33223
0.28	6.44042	-0.849777	-15.8879	6.44042	-0.849777	-15.8879	0.107397	0.147664	0.0473124	0.597034	-1.88318	0.141759	0.643874	-1.76986	0.0629369	0.556782	-1.50437	0.0482957	0.37783	-2.13532	0.0927608	0.347578	-1.98376	0.0318047	0.412404	-2.17783	0.129865	0.534104	-1.80656	1.64065	0.394309	-1.80791	1.64941	0.476007	-1.84912	1.50009	0.591897	-1.8093	1.33223
0.29	6.64579	-0.735764	-16.4025	6.64579	-0.735764	-16.4025	0.100463	0.181461	0.0576242	0.598217	-1.84124	0.131829	0.64321	-1.72259	0.0600492	0.556782	-1.50437	0.0482957	0.378094	-2.1351	0.0931963	0.347557	-1.98384	0.0317491	0.412404	-2.17783	0.129865	0.534487	-1.79212	1.63827	0.394685	-1.79343	1.64718	0.476007	-1.84912	1.50009	0.591897	-1.8093	1.33223
0.3	6.73159	-0.626823	-17.0807	6.73159	-0.626823	-17.0807	0.101177	0.220355	0.0551233	0.599349	-1.79906	0.123269	0.642277	-1.67556	0.0586644	0.556782	-1.50437	0.0482957	0.37835	-2.13482	0.0936754	0.347534	-1.98392	0.0316954	0.412404	-2.17783	0.129865	0.534946	-1.77752	1.63574	0.395124	-1.7789	1.64482	0.476007	-1.84912	1.50009	0.591897	-1.8093	1.33223
0.31	6.60823	-0.599134	-17.9029	6.60823	-0.599134	-17.9029	0.105596	0.244308	0.0448743	0.600329	-1.75698	0.116241	0.640934	-1.62911	0.0589037	0.556782	-1.50437	0.0482957	0.378603	-2.13449	0.0942186	0.347509	-1.98398	0.0316395	0.412404	-2.17783	0.129865	0.535488	-1.7628	1.63312	0.395641	-1.76433	1.64236	0.476007	-1.84912	1.50009	0.591897	-1.8093	1.33223
0.32	6.56966	-0.524335	-18.3545	6.56966	-0.524335	-18.3545	0.112519	0.243997	0.0309951	0.601055	-1.71541	0.110825	0.639061	-1.58361	0.0608249	0.556782	-1.50437	0.0482957	0.378851	-2.1341	0.0948534	0.34748	-1.98402	0.0315745	0.412404	-2.17783	0.129865	0.536121	-1.74796	1.63044	0.396247	-1.74971	1.63985	0.476007	-1.84912	1.50009	0.591897	-1.8093	1.33223
0.33	6.80159	-0.373586	-18.2538	6.80159	-0.373586	-18.2538	0.118757	0.240688	0.0117333	0.601432	-1.67483	0.107004	0.636576	-1.53952	0.0643808	0.556782	-1.50437	0.0482957	0.379083	-2.13366	0.0956156	0.347441	-1.98402	0.0314931	0.412404	-2.17783	0.129865	0.536851	-1.73304	1.62776	0.396953	-1.73503	1.63732	0.476007	-1.84912	1.50009	0.591897	-1.8093	1.33223
0.34	7.01174	-0.43329	-18.1838	7.01174	-0.43329	-18.1838	0.113253	0.255913	0.000181071	0.601387	-1.63577	0.104649	0.633449	-1.49733	0.0693851	0.556782	-1.50437	0.0482957	0.379283	-2.13314	0.0965483	0.347386	-1.98396	0.0313883	0.412404	-2.17783	0.129865	0.537687	-1.71805	1.6251	0.397765	-1.72028	1.63481	0.476007	-1.84912	1.50009	0.591897	-1.8093	1.33223
0.35	7.1754	-0.469517	-18.3713	7.1754	-0.469517	-18.3713	0.105153	0.284225	0.00241726	0.600869	-1.59875	0.103524	0.629707	-1.45754	0.0754982	0.556782	-1.50437	0.0482957	0.379427	-2.13254	0.0977	0.347303	-1.98385	0.0312539	0.412404	-2.17783	0.129865	0.538637	-1.70299	1.62251	0.398685	-1.70547	1.63236	0.476007	-1.84912	1.50009	0.591897	-1.8093	1.33223
0.36	7.3014	-0.410716	-18.7363	7.3014	-0.410716	-18.7363	0.0986008	0.322672	0.00596942	0.599857	-1.56427	0.103309	0.625436	-1.42064	0.0822395	0.556782	-1.50437	0.0482957	0.379488	-2.13182	0.0991211	0.347181	-1.98369	0.0310843	0.412404	-2.17783	0.129865	0.539702	-1.68786	1.62003	0.399718	-1.69059	1.63	0.476007	-1.84912	1.50009	0.591897	-1.8093	1.33223
0.37	7.28682	-0.364032	-19.2409	7.28682	-0.364032	-19.2409	0.097465	0.355335	-0.00128355	0.598358	-1.53276	0.103624	0.620779	-1.38705	0.0890211	0.556782	-1.50437	0.0482957	0.379443	-2.13093	0.100862	0.347009	-1.98349	0.0308735	0.412404	-2.17783	0.129865	0.540885	-1.67268	1.61767	0.400869	-1.67566	1.62777	0.477272	-1.83312	1.49768	0.591897	-1.8093	1.33223
0.38	7.46256	-0.333364	-19.4101	7.46256	-0.333364	-19.4101	0.103938	0.376778	-0.0196689	0.596408	-1.50455	0.104074	0.615924	-1.35713	0.0951966	0.556782	-1.50437	0.0482957	0.37927	-2.1298	0.102971	0.346783	-1.98325	0.0306139	0.412404	-2.17783	0.129865	0.542185	-1.65743	1.61549	0.402144	-1.66065	1.62569	0.478641	-1.81691	1.49529	0.591897	-1.8093	1.33223
0.39	7.78135	-0.399418	-19.5972	7.78135	-0.399418	-19.5972	0.0959234	0.407496	-0.0320756	0.594071	-1.47983	0.104299	0.611079	-1.33107	0.100125	0.556782	-1.50437	0.0482957	0.378955	-2.12835	0.105492	0.346503	-1.983	0.0302971	0.412404	-2.17783	0.129865	0.543604	-1.64213	1.6135	0.403544	-1.64558	1.62381	0.480154	-1.80062	1.49299	0.591897	-1.8093	1.33223
0.4	7.79289	-0.48301	-20.3835	7.79289	-0.48301	-20.3835	0.0782368	0.438154	-0.0359407	0.591437	-1.45865	0.104022	0.606448	-1.30894	0.10324	0.556782	-1.50437	0.0482957	0.378489	-2.12649	0.108466	0.346183	-1.98274	0.0299168	0.412404	-2.17783	0.129865	0.54514	-1.62676	1.61173	0.405069	-1.63045	1.62215	0.481829	-1.78431	1.49084	0.591897	-1.8093	1.33223
0.41	7.3533	-0.614445	-21.3398	7.3533	-0.614445	-21.3398	0.0956777	0.430266	-0.0576411	0.588626	-1.44091	0.103091	0.602206	-1.29062	0.104127	0.55386	-1.49427	0.0475052	0.37787	-2.1241	0.111926	0.345841	-1.98248	0.0294713	0.412404	-2.17783	0.129865	0.546792	-1.61133	1.61021	0.406713	-1.61526	1.62073	0.483666	-1.76803	1.48889	0.591897	-1.8093	1.33223
0.42	6.92256	-0.63255	-21.3917	6.92256	-0.63255	-21.3917	0.142877	0.368638	-0.102446	0.585775	-1.42628	0.1015	0.598482	-1.2758	0.10259	0.551086	-1.48462	0.0470062	0.377101	-2.12105	0.115903	0.345503	-1.98223	0.0289662	0.412404	-2.17783	0.129865	0.548557	-1.59583	1.60895	0.408468	-1.60002	1.61958	0.485657	-1.7518	1.48717	0.591897	-1.8093	1.33223
0.43	6.88172	-0.679179	-20.3773	6.88172	-0.679179	-20.3773	0.168322	0.280954	-0.144498	0.583035	-1.41435	0.0993824	0.595356	-1.26406	0.0986851	0.548591	-1.47584	0.0469666	0.376187	-2.1172	0.120421	0.345196	-1.98201	0.0284177	0.412404	-2.17783	0.129865	0.550426	-1.58028	1.60798	0.410322	-1.58474	1.61871	0.487789	-1.73562	1.48571	0.591897	-1.8093	1.33223
0.44	7.30651	-1.1008	-19.4489	7.30651	-1.1008	-19.4489	0.146707	0.214353	-0.144548	0.58055	-1.40459	0.0969589	0.592862	-1.25491	0.092716	0.546472	-1.46815	0.0474716	0.375132	-2.1124	0.125494	0.344946	-1.98181	0.0278548	0.412404	-2.17783	0.129865	0.552388	-1.56467	1.60731	0.412267	-1.56941	1.61812	0.490043	-1.71949	1.48453	0.591897	-1.8093	1.33223
0.45	7.87956	-1.41316	-20.1053	7.87956	-1.41316	-20.1053	0.0711128	0.196826	-0.08124	0.578445	-1.39648	0.0944685	0.590994	-1.24783	0.0851688	0.544778	-1.46159	0.0485091	0.373929	-2.10649	0.131128	0.344771	-1.98163	0.0273227	0.412404	-2.17783	0.129865	0.554427	-1.54903	1.60693	0.414293	-1.55406	1.61782	0.492394	-1.70339	1.48366	0.591897	-1.8093	1.33223
0.46	7.51702	-1.47417	-22.7573	7.51702	-1.47417	-22.7573	0.0064153	0.187423	-0.0216776	0.576803	-1.3896	0.0921018	0.589713	-1.24237	0.0766302	0.543517	-1.45609	0.0499832	0.372561	-2.09931	0.137313	0.344679	-1.98142	0.0268879	0.412404	-2.17783	0.129865	0.556528	-1.53334	1.60685	0.416388	-1.53868	1.6178	0.494809	-1.68732	1.4831	0.591897	-1.8093	1.33223
0.47	6.59529	-1.42883	-24.3307	6.59529	-1.42883	-24.3307	0.0596967	0.109332	-0.0765357	0.575663	-1.38369	0.0899706	0.588954	-1.23818	0.0677056	0.54266	-1.45158	0.0517419	0.371002	-2.09071	0.144029	0.344667	-1.98115	0.0266446	0.411165	-2.16512	0.142848	0.558673	-1.51763	1.60706	0.418535	-1.52329	1.61804	0.497246	-1.67127	1.48286	0.593203	-1.79246	1.33158
0.48	6.65447	-1.10787	-22.2322	6.65447	-1.10787	-22.2322	0.142839	0.00687977	-0.208947	0.575006	-1.37859	0.0881239	0.588632	-1.23497	0.0589536	0.542147	-1.44796	0.0536132	0.36922	-2.08054	0.151256	0.344723	-1.98072	0.0267195	0.409751	-2.15149	0.156322	0.560843	-1.5019	1.60754	0.420711	-1.50789	1.61854	0.499656	-1.65526	1.48293	0.594525	-1.77546	1.33101
0.49	6.98823	-0.76833	-18.986	6.98823	-0.76833	-18.986	0.113096	-0.0324344	-0.313806	0.574762	-1.37425	0.0865781	0.58865	-1.23255	0.0508439	0.541906	-1.44512	0.0554398	0.367186	-2.06869	0.158978	0.344822	-1.98002	0.0272743	0.408109	-2.13657	0.170328	0.563017	-1.48617	1.60826	0.42289	-1.4925	1.61926	0.501981	-1.63929	1.48331	0.595857	-1.75848	1.33059
0.5	6.6517	-1.23031	-17.0155	6.6517	-1.23031	-17.0155	0.0294599	-0.0299543	-0.371513	0.574817	-1.37062	0.0853297	0.588911	-1.23075	0.0437321	0.541856	-1.44298	0.0571015	0.364887	-2.05509	0.167197	0.344931	-1.9789	0.0285007	0.406198	-2.12002	0.184884	0.565166	-1.47046	1.60915	0.425045	-1.47712	1.62016	0.504162	-1.62342	1.48395	0.597196	-1.74163	1.33037
[truncated: 272 more rows]

## Sheet: sub2_walk1
Time (seconds)	R_Vestibular_Accel X (m/s^2)	R_Vestibular_Accel Y (m/s^2)	R_Vestibular_Accel Z (m/s^2)	L_Vestibular_Accel X (m/s^2)	L_Vestibular_Accel Y (m/s^2)	L_Vestibular_Accel Z (m/s^2)	Head Angular Velocity X (rad/s)	Head Angular Velocity Y (rad/s)	Head Angular Velocity Z (rad/s)	Right Ankle X (m)	Right Ankle Y (m)	Right Ankle Z (m)	Right Metatarsal X (m)	Right Metatarsal Y (m)	Right Metatarsal Z (m)	Right Heel X (m)	Right Heel Y (m)	Right Heel Z (m)	Left Ankle X (m)	Left Ankle Y (m)	Left Ankle Z (m)	Left Metatarsal X (m)	Left Metatarsal Y (m)	Left Metatarsal Z (m)	Left Heel X (m)	Left Heel Y (m)	Left Heel Z (m)	Right Temple X (m)	Right Temple Y (m)	Right Temple Z (m)	Left Temple X (m)	Left Temple Y (m)	Left Temple Z (m)	Back Head X (m)	Back Head Y (m)	Back Head Z (m)	Right Back X (m)	Right Back Y (m)	Right Back Z (m)
[truncated: 248 more rows]

[truncated: 42 more sheets: sub2_walk2, sub2_walk3, sub5_slip, sub5_walk1, sub5_walk2, sub5_walk3, sub6_trip, sub6_walk1, sub6_walk2, sub6_walk3, sub7_slip, sub7_walk1, sub7_walk2, sub7_walk3, sub8_trip, sub8_walk1, sub8_walk2, sub8_walk3, sub9_slip, sub9_walk1 …]
